# Supplementary material for: Impact of steroid differentiation on tumor microenvironment revealed by single-nucleus atlas of adrenal tumors
Source: Nat Commun. 2025 Oct 6;16:8860. doi: 10.1038/s41467-025-63912-2 (PMC12501071; doi:10.1038/s41467-025-63912-2)
Supplement: Supplementary file 4 — Supplementary Data 1-21 [file 41467_2025_63912_MOESM4_ESM.xlsx]

## Sheet: Supplementary Data 1
Sample_ID	Patient_ID	Sample_type	Diagnosis	Cortisol_secretion	Steroids_secretion_other_than_cortisol	24h_urine_cortisol_xULN	Mitoses_per_50_HPF	Molecular_class	ARMC5_status*	KDM1A_status*
ACC1a	ACC1	Primary tumor	ACC	yes	androgens	5.57	15	C1A	NA	NA
ACC1b	ACC1	Liver metastasis (metachronous)	ACC	yes	androgens	NA	15	C1A	NA	NA
ACC2a	ACC2	Primary tumor	ACC	yes	no	NA	15	C1A	NA	NA
ACC2b	ACC2	Primary tumor	ACC	yes	no	11.57	15	C1A	NA	NA
ACC3	ACC3	Primary tumor	ACC	yes	no	4.14	102	C1A	NA	NA
ACC4	ACC4	Primary tumor	ACC	yes	androgens	12	19	C1A	NA	NA
ACC5	ACC5	Primary tumor	ACC	yes	androgens	11.59	44	C1A	NA	NA
ACC6	ACC6	Primary tumor	ACC	yes	estrogens	1.28	46	C1A	NA	NA
ACC7	ACC7	Primary tumor	ACC	yes	androgens	24.95	12	C1A	NA	NA
ACC8a	ACC8	Primary tumor	ACC	yes	no	6.65	8	C1A	NA	NA
ACC8b	ACC8	Primary tumor	ACC	yes	no	NA	8	C1A	NA	NA
ACC9	ACC9	Primary tumor	ACC	yes	androgens	7.04	9	C1B	NA	NA
ACC10	ACC10	Primary tumor	ACC	yes	androgens	4.20	0	C1B	NA	NA
ACC11	ACC11	Primary tumor	ACC	no	estrogens	0.33	0	C1B	NA	NA
ACC12	ACC12	Primary tumor	ACC	no	no	0.61	6	C1B	NA	NA
ACC13	ACC13	Primary tumor	ACC	no	no	0.44	8	C1B	NA	NA
ACC14	ACC14	Primary tumor	ACC	no	no	0.5	NA	C1B	NA	NA
ACC15	ACC15	Primary tumor	ACC	no	no	0.45	10	C1B	NA	NA
ACC16	ACC16	Primary tumor	ACC	yes	androgens	1.29	21	C1B	NA	NA
ACC17	ACC17	Primary tumor	ACC	yes	estrogens	NA	0	C1B	NA	NA
ACA1	ACA1	Primary tumor	ACA	yes	no	NA	0	C2	NA	NA
ACA2	ACA2	Primary tumor	ACA	yes	no	NA	0	C2	NA	NA
ACA3	ACA3	Primary tumor	ACA	yes	no	NA	0	C2	NA	NA
ACA4	ACA4	Primary tumor	ACA	no	no	NA	0	C2	NA	NA
ACA5	ACA5	Primary tumor	ACA	no	no	NA	0	C2	NA	NA
ACA6	ACA6	Primary tumor	ACA	no	no	NA	NA	C2	NA	NA
ACA7	ACA7	Primary tumor	ACA	no	aldosterone	NA	NA	C2	NA	NA
ACA8	ACA8	Primary tumor	ACA	no	aldosterone	NA	NA	C2	NA	NA
PBMAH1	PBMAH1	Primary tumor	PBMAH	yes	no	NA	NA	NA	altered	wt
PBMAH2	PBMAH2	Primary tumor	PBMAH	yes	no	NA	NA	NA	altered	wt
PBMAH3	PBMAH3	Primary tumor	PBMAH	yes	no	NA	NA	NA	altered	wt
PBMAH4	PBMAH4	Primary tumor	PBMAH	yes	no	NA	NA	NA	wt	altered
PBMAH5	PBMAH5	Primary tumor	PBMAH	yes	no	NA	NA	NA	wt	altered
PBMAH6	PBMAH6	Primary tumor	PBMAH	yes	no	NA	NA	NA	wt	altered
NAd3	NAd3	Normal adrenal	Cystic lymphangioma	no	no	NA	NA	NA	NA	NA
NAd1	NAd1	Normal adrenal	Ganglioneuroma	no	no	NA	NA	NA	NA	NA
NAd2	NAd2	Normal adrenal	Ganglioneuroma	no	no	NA	NA	NA	NA	NA
NAd4	NAd4	Normal adrenal	Neurofibroma	no	no	NA	NA	NA	NA	NA
NAd5	NAd5	Normal adrenal	Ganglioneuroma	no	no	NA	NA	NA	NA	NA

## Sheet: Supplementary Data 2
Variable	N	Overall N = 36	ACA N = 8	ACC N = 17	Normal adrenal N = 5	PBMAH N = 6
Gender	36
F		29 (81%)	7 (88%)	12 (71%)	4 (80%)	6 (100%)
M		7 (19%)	1 (13%)	5 (29%)	1 (20%)	0 (0%)
Age_at_diagnosis	36	49 (36, 59)	50 (40, 56)	45 (35, 63)	56 (51, 57)	44 (31, 51)
Ki67 (%)	19	7 (1, 15)	0 (0, 0)	10 (5, 20)	Not applicable	Not applicable
ENSAT_stage	25
1		9 (36%)	8 (100%)	1 (5.9%)	Not applicable	Not applicable
2		12 (48%)	0 (0%)	12 (71%)
3		3 (12%)	0 (0%)	3 (18%)
4		1 (4.0%)	0 (0%)	1 (5.9%)
Weiss_score	25
0		7 (28%)	7 (88%)	0 (0%)	Not applicable	Not applicable
1		1 (4.0%)	1 (13%)	0 (0%)
3		2 (8.0%)	0 (0%)	2 (12%)
4		1 (4.0%)	0 (0%)	1 (5.9%)
5		2 (8.0%)	0 (0%)	2 (12%)
6		4 (16%)	0 (0%)	4 (24%)
7		5 (20%)	0 (0%)	5 (29%)
8		1 (4.0%)	0 (0%)	1 (5.9%)
9		2 (8.0%)	0 (0%)	2 (12%)

## Sheet: Supplementary Data 3
cluster	gene	avg_log2FC	pct.1	pct.2	p_val	p_val_adj
Myeloid cells	F13A1	2.90483711708172	0.562	0.031	0	0
Myeloid cells	FRMD4A	2.89060576509798	0.864	0.108	0	0
Myeloid cells	FMN1	2.70163741197514	0.767	0.08	0	0
Myeloid cells	DOCK4	2.61312706705415	0.886	0.272	0	0
Myeloid cells	SLC1A3	2.46222349696223	0.81	0.104	0	0
Myeloid cells	SFMBT2	2.44418231125323	0.849	0.33	0	0
Myeloid cells	ELMO1	2.44198000866415	0.889	0.171	0	0
Myeloid cells	SLCO2B1	2.39412832808598	0.788	0.039	0	0
Myeloid cells	TBXAS1	2.33335412621455	0.808	0.047	0	0
Myeloid cells	MRC1	2.31945495942776	0.663	0.054	0	0
Myeloid cells	CELF2	2.18564791288034	0.814	0.093	0	0
Myeloid cells	KCNMA1	2.17925975377885	0.733	0.205	0	0
Myeloid cells	RBPJ	2.1219279037219	0.595	0.332	0	0
Myeloid cells	ARHGAP24	2.11854596674712	0.673	0.122	0	0
Myeloid cells	SLC9A9	2.09614662612317	0.749	0.191	0	0
Myeloid cells	LDLRAD4	2.06031164368501	0.974	0.497	0	0
Myeloid cells	FRMD4B	2.0589412317369	0.773	0.122	0	0
Myeloid cells	CD163	2.05452905213425	0.655	0.018	0	0
Myeloid cells	CSGALNACT1	2.04616968626393	0.764	0.285	0	0
Myeloid cells	AOAH	1.92012439518133	0.674	0.036	0	0
Myeloid cells	DOCK2	1.90422267413043	0.763	0.086	0	0
Myeloid cells	PIK3R5	1.90412054114092	0.702	0.021	0	0
Myeloid cells	CPM	1.89373299309703	0.607	0.224	0	0
Myeloid cells	MSR1	1.88373405247387	0.639	0.037	0	0
Myeloid cells	PTPRJ	1.88301935839378	0.678	0.072	0	0
Myeloid cells	CTSB	1.86434150992912	0.705	0.115	0	0
Myeloid cells	SAT1	1.86366272832004	0.714	0.192	0	0
Myeloid cells	PLXDC2	1.8578540190094	0.995	0.818	0	0
Myeloid cells	KCNQ3	1.83108779902181	0.435	0.031	0	0
Myeloid cells	ACSL1	1.82657305068242	0.545	0.075	0	0
Myeloid cells	DPYD	1.81884751733794	0.908	0.505	0	0
Myeloid cells	PRKAG2	1.80759461657494	0.715	0.095	0	0
Myeloid cells	ARHGAP15	1.79273010483245	0.658	0.074	0	0
Myeloid cells	FKBP5	1.7883873596179	0.889	0.495	0	0
Myeloid cells	RUNX1	1.73254991028282	0.677	0.23	0	0
Myeloid cells	MEF2A	1.68647473391274	0.91	0.602	0	0
Myeloid cells	CHST11	1.68393305036748	0.896	0.469	0	0
Myeloid cells	HS3ST2	1.65410317413371	0.159	0.023	0	0
Myeloid cells	GAS7	1.64876678992072	0.634	0.08	0	0
Myeloid cells	SMAP2	1.64491866373147	0.641	0.085	0	0
Myeloid cells	SLC8A1	1.6435504905109	0.729	0.252	0	0
Myeloid cells	TNS3	1.64287934710702	0.776	0.326	0	0
Myeloid cells	DAPK1	1.6073834897179	0.631	0.087	0	0
Myeloid cells	HDAC9	1.59508911928349	0.575	0.078	0	0
Myeloid cells	ANKH	1.54334275444075	0.523	0.077	0	0
Myeloid cells	INPP5D	1.53865147919065	0.657	0.063	0	0
Myeloid cells	ST6GAL1	1.53028998379544	0.655	0.108	0	0
Myeloid cells	RAB31	1.52476508333291	0.792	0.492	0	0
Myeloid cells	DIRC3	1.5219405322144	0.533	0.24	0	0
Myeloid cells	ATP8B4	1.51366580560172	0.596	0.056	0	0
Myeloid cells	ATG7	1.51241575613145	0.913	0.607	0	0
Myeloid cells	PREX1	1.48239082098443	0.69	0.154	0	0
Myeloid cells	IGSF21	1.46841228164567	0.457	0.009	0	0
Myeloid cells	TBC1D16	1.46078841475547	0.549	0.15	0	0
Myeloid cells	FCHO2	1.45061079809483	0.616	0.222	0	0
Myeloid cells	FYB1	1.44406240003392	0.531	0.033	0	0
Myeloid cells	FLI1	1.44263161889313	0.632	0.063	0	0
Myeloid cells	AP2A2	1.43382691665861	0.659	0.233	0	0
Myeloid cells	MYO5A	1.40931936514131	0.685	0.3	0	0
Myeloid cells	ADAMTS2	1.40033506570393	0.465	0.041	0	0
Myeloid cells	SRGN	1.38983309744733	0.462	0.038	0	0
Myeloid cells	BMP2K	1.38812288881643	0.594	0.194	0	0
Myeloid cells	SH2B3	1.38337557698782	0.601	0.075	0	0
Myeloid cells	ZNF710	1.37090707519881	0.634	0.143	0	0
Myeloid cells	LGMN	1.36900650523261	0.442	0.06	0	0
Myeloid cells	STAB1	1.36742145383662	0.557	0.022	0	0
Myeloid cells	DISC1	1.34028538621615	0.646	0.227	0	0
Myeloid cells	TLR2	1.32905028137058	0.529	0.016	0	0
Myeloid cells	GALNTL6	1.32374635622091	0.3	0.08	0	0
Myeloid cells	ARHGAP22	1.32246925901007	0.528	0.049	0	0
Myeloid cells	PDE4B	1.32130502253974	0.447	0.055	0	0
Myeloid cells	NHSL1	1.31660404085118	0.541	0.154	0	0
Myeloid cells	MYO1F	1.31153520811095	0.599	0.05	0	0
Myeloid cells	QKI	1.30719227653572	0.941	0.678	0	0
Myeloid cells	SNX29	1.30570349584718	0.812	0.476	0	0
Myeloid cells	COLEC12	1.30282876576972	0.338	0.019	0	0
Myeloid cells	GAB2	1.29172843894914	0.669	0.291	0	0
Myeloid cells	EPB41L2	1.28310354034624	0.663	0.342	0	0
Myeloid cells	ABR	1.279948850098	0.838	0.476	0	0
Myeloid cells	ADAP2	1.27805983860398	0.557	0.038	0	0
Myeloid cells	RNF144B	1.27707756538621	0.454	0.027	0	0
Myeloid cells	RNF149	1.26865145014419	0.632	0.263	0	0
Myeloid cells	CD74	1.26569098961461	0.482	0.06	0	0
Myeloid cells	TNFRSF1B	1.24721806029715	0.539	0.038	0	0
Myeloid cells	RHBDF2	1.2469833101454	0.564	0.035	0	0
Myeloid cells	TBC1D14	1.24308580727332	0.621	0.302	0	0
Myeloid cells	MGAT4A	1.24295971718659	0.497	0.051	0	0
Myeloid cells	LYN	1.24146424799438	0.555	0.112	0	0
Myeloid cells	MCTP1	1.23753452426258	0.526	0.063	0	0
Myeloid cells	MEF2C	1.23268798761233	0.884	0.598	0	0
Myeloid cells	SUSD6	1.23187945095422	0.635	0.267	0	0
Myeloid cells	ARHGAP26	1.22930075422195	0.691	0.237	0	0
Myeloid cells	PTPRC	1.21701232680677	0.506	0.023	0	0
Myeloid cells	SYK	1.20467676377293	0.52	0.01	0	0
Myeloid cells	SSH2	1.20436361134638	0.907	0.66	0	0
Myeloid cells	AC100849.1	1.20060240122529	0.344	0.027	0	0
Myeloid cells	MS4A6A	1.20014731555245	0.476	0.01	0	0
Myeloid cells	BNC2	1.19978005060198	0.586	0.196	0	0
Myeloid cells	APBB1IP	1.19037039469119	0.467	0.051	0	0
Myeloid cells	CSF1R	1.18959894455507	0.524	0.01	0	0
Endothelial cells	LDB2	4.10137861143269	0.961	0.177	0	0
Endothelial cells	KCNIP4	3.54053419996962	0.524	0.142	0	0
Endothelial cells	FLT1	3.49697297330179	0.834	0.039	0	0
Endothelial cells	ST6GALNAC3	3.4350680077629	0.931	0.097	0	0
Endothelial cells	PLPP1	3.24385225825786	0.863	0.208	0	0
Endothelial cells	SLCO2A1	2.65821033766888	0.73	0.014	0	0
Endothelial cells	GRB10	2.60655268574402	0.878	0.275	0	0
Endothelial cells	PLEKHG1	2.59223572441383	0.815	0.058	0	0
Endothelial cells	ST6GAL1	2.49331355671279	0.788	0.128	0	0
Endothelial cells	PLPP3	2.4498372108772	0.678	0.129	0	0
Endothelial cells	EPAS1	2.38745708312237	0.752	0.113	0	0
Endothelial cells	IGFBP5	2.28457314474949	0.55	0.041	0	0
Endothelial cells	PTPRM	2.24378189114444	0.958	0.531	0	0
Endothelial cells	AKAP12	2.23946728469289	0.489	0.057	0	0
Endothelial cells	PTPRB	2.23195515539421	0.746	0.022	0	0
Endothelial cells	ARHGAP26	2.22660959699361	0.846	0.251	0	0
Endothelial cells	VWF	2.21604327347743	0.495	0.022	0	0
Endothelial cells	INSR	2.18420853604773	0.964	0.88	0	0
Endothelial cells	ANO2	2.10044669706889	0.476	0.047	0	0
Endothelial cells	PITPNC1	2.09922498774691	0.871	0.444	0	0
Endothelial cells	GPM6A	2.07728645895702	0.557	0.039	0	0
Endothelial cells	NRG3	2.0703125746209	0.501	0.104	0	0
Endothelial cells	TACC1	2.06771679161891	0.816	0.282	0	0
Endothelial cells	SLC2A3	2.06180735437666	0.596	0.069	0	0
Endothelial cells	SASH1	1.97151953296802	0.787	0.145	0	0
Endothelial cells	TCF4	1.96571360907379	0.858	0.469	0	0
Endothelial cells	ROBO2	1.96289162227242	0.435	0.089	0	0
Endothelial cells	GALNT18	1.8878749938512	0.62	0.075	0	0
Endothelial cells	WWTR1	1.86804801458081	0.712	0.294	0	0
Endothelial cells	PDE4D	1.85668044318541	0.709	0.131	0	0
Endothelial cells	SEC14L1	1.83621699108405	0.816	0.368	0	0
Endothelial cells	EMCN	1.81833930486626	0.587	0.038	0	0
Endothelial cells	TIMP3	1.76750462143172	0.686	0.406	0	0
Endothelial cells	KIAA1217	1.75847983783376	0.91	0.611	0	0
Endothelial cells	BTNL9	1.75785848295872	0.563	0.008	0	0
Endothelial cells	RAPGEF5	1.73918039744195	0.69	0.198	0	0
Endothelial cells	ARHGAP29	1.73416088441938	0.657	0.04	0	0
Endothelial cells	ADGRL4	1.71408677945382	0.609	0.011	0	0
Endothelial cells	TGFBR2	1.71385963693749	0.748	0.28	0	0
Endothelial cells	EGFL7	1.6825664930782	0.695	0.009	0	0
Endothelial cells	CALCRL	1.67777848761589	0.527	0.024	0	0
Endothelial cells	SORBS1	1.66674585029157	0.627	0.117	0	0
Endothelial cells	STOX2	1.66488313719837	0.62	0.131	0	0
Endothelial cells	ETS1	1.65727627577714	0.63	0.044	0	0
Endothelial cells	HECW2	1.6534539702866	0.592	0.071	0	0
Endothelial cells	CDH13	1.65004683630132	0.421	0.086	0	0
Endothelial cells	ZEB1	1.61188862281665	0.782	0.372	0	0
Endothelial cells	PPP1R16B	1.59476874360701	0.638	0.029	0	0
Endothelial cells	SPRY1	1.59343901340784	0.514	0.034	0	0
Endothelial cells	CHRM3	1.59127550253606	0.35	0.034	0	0
Endothelial cells	PRKCH	1.58544317897162	0.739	0.159	0	0
Endothelial cells	AC002070.1	1.57501528894323	0.566	0.06	0	0
Endothelial cells	TMTC1	1.5664929743295	0.57	0.214	0	0
Endothelial cells	EFNB2	1.56025248941562	0.51	0.027	0	0
Endothelial cells	DOCK4	1.54701935414512	0.866	0.304	0	0
Endothelial cells	SHANK3	1.54577782877202	0.684	0.009	0	0
Endothelial cells	TCF7L1	1.53985905425119	0.633	0.047	0	0
Endothelial cells	ERG	1.53173884591982	0.624	0.024	0	0
Endothelial cells	IGFBP7	1.52185474935735	0.637	0.115	0	0
Endothelial cells	COL8A1	1.48916341196705	0.453	0.026	0	0
Endothelial cells	HSPG2	1.47897075400038	0.717	0.289	0	0
Endothelial cells	ARL15	1.47478090440291	0.978	0.898	0	0
Endothelial cells	RALGAPA2	1.47402644014382	0.701	0.365	0	0
Endothelial cells	RASGRF2	1.462931545609	0.536	0.034	0	0
Endothelial cells	DOCK9	1.44767742404752	0.636	0.254	0	0
Endothelial cells	PECAM1	1.44424525564736	0.589	0.073	0	0
Endothelial cells	EPB41L4A	1.43433417912016	0.667	0.227	0	0
Endothelial cells	MECOM	1.4182731984745	0.294	0.043	0	0
Endothelial cells	DYSF	1.40571594441731	0.57	0.026	0	0
Endothelial cells	PCAT1	1.39193904161956	0.525	0.127	0	0
Endothelial cells	MCF2L	1.38661650649083	0.518	0.02	0	0
Endothelial cells	ITPRIP	1.36910126671123	0.514	0.044	0	0
Endothelial cells	FYN	1.36450483666875	0.569	0.049	0	0
Endothelial cells	ZBTB46	1.36010974104295	0.654	0.156	0	0
Endothelial cells	KALRN	1.35079882019091	0.968	0.754	0	0
Endothelial cells	TEK	1.31490135498798	0.513	0.016	0	0
Endothelial cells	CDK17	1.30186256756529	0.652	0.27	0	0
Endothelial cells	ARHGAP31	1.3013040706575	0.595	0.06	0	0
Endothelial cells	PLAT	1.29436190608776	0.35	0.02	0	0
Endothelial cells	CACNA1C	1.27314619523016	0.474	0.148	0	0
Endothelial cells	NOTCH4	1.26277503721755	0.563	0.005	0	0
Endothelial cells	HIPK2	1.25030068523841	0.773	0.506	0	0
Endothelial cells	FGD5	1.24895389665488	0.585	0.016	0	0
Endothelial cells	NOSTRIN	1.2431063856984	0.589	0.153	0	0
Endothelial cells	AC007100.1	1.23838758744636	0.37	0.011	0	0
Endothelial cells	RAMP3	1.23670560577324	0.496	0.004	0	0
Endothelial cells	LIFR	1.23542115538058	0.465	0.151	0	0
Endothelial cells	SNRK	1.23141059683721	0.556	0.171	0	0
Endothelial cells	RARB	1.22981880764733	0.464	0.071	0	0
Endothelial cells	DNASE1L3	1.22836802252435	0.422	0.007	0	0
Endothelial cells	NDRG1	1.21469727646261	0.451	0.206	0	0
Endothelial cells	DOCK6	1.21298770197559	0.598	0.091	0	0
Endothelial cells	ADGRF5	1.20680961355062	0.549	0.042	0	0
Endothelial cells	CNTNAP3B	1.20411255440726	0.535	0.115	0	0
Endothelial cells	RASGRP3	1.18495003836788	0.482	0.043	0	0
Endothelial cells	ADAMTS9	1.16700362324198	0.336	0.148	0	0
Endothelial cells	PLXNA2	1.1657992340694	0.492	0.053	0	0
Endothelial cells	APBB2	1.15561688678836	0.806	0.468	0	0
Endothelial cells	PREX2	1.14825406714566	0.476	0.044	0	0
Endothelial cells	CXorf36	1.14694203599995	0.491	0.006	0	0
Steroid cells	SCARB1	2.34710556366028	0.961	0.805	0	0
Steroid cells	KCND2	2.04068026734277	0.266	0.102	0	0
Steroid cells	GRAMD1B	1.94768827189922	0.939	0.795	0	0
Steroid cells	RALYL	1.92278524034901	0.857	0.725	0	0
Steroid cells	CTNNA2	1.81479127319465	0.22	0.051	0	0
Steroid cells	NXPH1	1.71082282155977	0.436	0.239	0	0
Steroid cells	PCDH15	1.69928870936434	0.677	0.591	0	0
Steroid cells	ADGRL3	1.619740450836	0.789	0.687	0	0
Steroid cells	SORBS2	1.60793224657701	0.959	0.756	0	0
Steroid cells	MSI2	1.60079228230114	0.988	0.812	0	0
Steroid cells	FDX1	1.56222433360711	0.871	0.663	0	0
Steroid cells	FRMD5	1.53163219843142	0.891	0.621	0	0
Steroid cells	CYP11B1	1.52309651095266	0.793	0.604	0	0
Steroid cells	CYP11A1	1.51689982280941	0.802	0.557	0	0
Steroid cells	CALN1	1.49016833826773	0.584	0.386	0	0
Steroid cells	RGS7	1.42748300468915	0.561	0.337	0	0
Steroid cells	RIMS2	1.41975861068529	0.917	0.621	0	0
Steroid cells	DPP10	1.39589538254393	0.765	0.537	0	0
Steroid cells	ATRNL1	1.35505344247245	0.763	0.537	0	0
Steroid cells	NCAM2	1.3424281835011	0.712	0.49	0	0
Steroid cells	MAGI2	1.34136360451798	0.972	0.825	0	0
Steroid cells	TSHZ2	1.32847228123267	0.943	0.788	0	0
Steroid cells	MEG8	1.32545023028959	0.751	0.593	0	0
Steroid cells	CPEB4	1.32122964156486	0.971	0.825	0	0
Steroid cells	LUZP2	1.31767413971923	0.305	0.096	0	0
Steroid cells	PSD3	1.31534131180139	0.963	0.865	0	0
Steroid cells	TBC1D4	1.30978911784783	0.891	0.753	0	0
Steroid cells	DACH1	1.30786846796184	0.481	0.365	0	0
Steroid cells	MEG3	1.28181734059962	0.857	0.611	0	0
Steroid cells	NRCAM	1.27911181031349	0.688	0.434	0	0
Steroid cells	CCBE1	1.27173217609429	0.723	0.481	0	0
Steroid cells	NCAM1	1.27090615707102	0.774	0.467	0	0
Steroid cells	FBXL7	1.25905470943446	0.986	0.856	0	0
Steroid cells	SLIT2	1.25303501161898	0.728	0.622	0	0
Steroid cells	HS6ST3	1.24991202744598	0.283	0.084	0	0
Steroid cells	PDZRN3	1.24770999529745	0.519	0.363	0	0
Steroid cells	COBLL1	1.24566077719514	0.844	0.606	0	0
Steroid cells	PDGFD	1.23964788506428	0.783	0.649	0	0
Steroid cells	FGF12	1.23882748535938	0.703	0.479	0	0
Steroid cells	ABTB2	1.2339632596869	0.374	0.136	0	0
Steroid cells	SNTB1	1.20934183230597	0.829	0.599	0	0
Steroid cells	CDH2	1.2024401537764	0.606	0.372	0	0
Steroid cells	RORA	1.20199157774719	0.987	0.853	0	0
Steroid cells	LRP1B	1.19421046308245	0.334	0.099	0	0
Steroid cells	SPOCK1	1.18576581979434	0.606	0.369	0	0
Steroid cells	LSAMP	1.17886074351527	0.881	0.757	0	0
Steroid cells	GALNT17	1.17506714455811	0.522	0.283	0	0
Steroid cells	CACNA1D	1.16909429781895	0.426	0.129	0	0
Steroid cells	NKAIN3	1.15525243405986	0.677	0.39	0	0
Steroid cells	AC092691.1	1.15303556745955	0.762	0.575	0	0
Steroid cells	UNC5C	1.13040077870555	0.73	0.496	0	0
Steroid cells	ABCC3	1.11502591282521	0.753	0.518	0	0
Steroid cells	CDH12	1.10465779562262	0.293	0.126	0	0
Steroid cells	EML6	1.10461427251147	0.619	0.331	0	0
Steroid cells	PPP1R9A	1.10325172185374	0.828	0.528	0	0
Steroid cells	SLC23A2	1.08335178922647	0.91	0.681	0	0
Steroid cells	MCF2L2	1.0802380078208	0.765	0.501	0	0
Steroid cells	DUSP16	1.07550235801116	0.834	0.656	0	0
Steroid cells	MAPK4	1.06248164553343	0.446	0.075	0	0
Steroid cells	SLC16A9	1.05739021132283	0.578	0.29	0	0
Steroid cells	ABLIM1	1.05702558113897	0.746	0.541	0	0
Steroid cells	TENM3	1.05562128424381	0.716	0.542	0	0
Steroid cells	DNER	1.05361669504735	0.506	0.154	0	0
Steroid cells	TMEM108	1.05200358039205	0.502	0.159	0	0
Steroid cells	MAP3K5	1.04388097962593	0.959	0.848	0	0
Steroid cells	ANO4	1.03548325976647	0.363	0.101	0	0
Steroid cells	ALAS1	1.03350151139972	0.488	0.2	0	0
Steroid cells	PAPSS2	1.03270787679795	0.751	0.702	0	0
Steroid cells	PLD5	1.03138950277755	0.3	0.069	0	0
Steroid cells	LINC01807	1.02759846610161	0.572	0.286	0	0
Steroid cells	TBX3	1.02515834093758	0.825	0.458	0	0
Steroid cells	DLG5	1.02300974880839	0.76	0.436	0	0
Steroid cells	CACNB2	1.01976208412824	0.524	0.385	0	0
Steroid cells	ADGRV1	1.01700205264797	0.596	0.321	0	0
Steroid cells	LSP1	1.01363838734324	0.506	0.056	0	0
Steroid cells	KCNQ1	1.00440579390255	0.846	0.706	0	0
Steroid cells	SCD5	1.00396494518319	0.682	0.359	0	0
Steroid cells	KLHL4	1.00231377510194	0.38	0.078	0	0
Steroid cells	FHOD3	0.998417558853674	0.689	0.357	0	0
Steroid cells	SOAT1	0.988458756986344	0.818	0.627	0	0
Steroid cells	HSD3B2	0.987025813565843	0.333	0.078	0	0
Steroid cells	FAM19A4	0.984431593868498	0.307	0.042	0	0
Steroid cells	PPM1E	0.980622219188889	0.578	0.228	0	0
Steroid cells	LDLR	0.979634157852847	0.715	0.498	0	0
Steroid cells	PRLR	0.977220808308155	0.487	0.158	0	0
Steroid cells	ERN1	0.975543404085833	0.662	0.415	0	0
Steroid cells	FHIT	0.974738824243653	0.985	0.899	0	0
Steroid cells	BABAM2	0.97413651950199	0.946	0.86	0	0
Steroid cells	DDR2	0.969197396366294	0.804	0.504	0	0
Steroid cells	WHRN	0.965860927739478	0.571	0.151	0	0
Steroid cells	UST	0.965079029249918	0.782	0.568	0	0
Steroid cells	LRRC4C	0.962369877409452	0.287	0.095	0	0
Steroid cells	SEMA6A	0.961604546627663	0.68	0.544	0	0
Steroid cells	ASB4	0.955163077828883	0.485	0.081	0	0
Steroid cells	LONRF2	0.95380744087364	0.729	0.436	0	0
Steroid cells	AOX1	0.9518747348571	0.722	0.434	0	0
Steroid cells	C2CD2	0.946560258967777	0.813	0.566	0	0
Steroid cells	AL139383.1	0.945047084035304	0.675	0.401	0	0
Steroid cells	ARHGEF28	0.943653543087534	0.756	0.433	0	0
Steroid cells	GRID2	0.943470901608448	0.31	0.084	0	0
Fibroblasts	LAMA2	3.71895340803679	0.858	0.067	0	0
Fibroblasts	CALD1	3.27164485802015	0.94	0.296	0	0
Fibroblasts	COL4A1	2.99885511355596	0.769	0.155	0	0
Fibroblasts	SERPINE1	2.96996089169636	0.449	0.07	0	0
Fibroblasts	IGFBP7	2.72172156758672	0.81	0.108	0	0
Fibroblasts	LINC02388	2.66058184552296	0.448	0.037	0	0
Fibroblasts	CRISPLD2	2.63362596725767	0.728	0.05	0	0
Fibroblasts	LHFPL6	2.38808742087374	0.733	0.143	0	0
Fibroblasts	COL4A2	2.37040130614002	0.79	0.213	0	0
Fibroblasts	CRIM1	2.33098403190408	0.573	0.168	0	0
Fibroblasts	PALLD	2.21501677704499	0.716	0.24	0	0
Fibroblasts	THBS1	2.16191131889234	0.485	0.041	0	0
Fibroblasts	NAV2	2.16038798393298	0.679	0.161	0	0
Fibroblasts	SETBP1	2.15882078440812	0.753	0.08	0	0
Fibroblasts	SORBS1	2.12948487713564	0.662	0.118	0	0
Fibroblasts	C7	2.10078339368358	0.717	0.223	0	0
Fibroblasts	ARHGAP10	2.09156830844915	0.812	0.407	0	0
Fibroblasts	TIMP3	2.08952113951349	0.702	0.406	0	0
Fibroblasts	NR2F2-AS1	2.05236703260432	0.81	0.229	0	0
Fibroblasts	CARMN	2.0415944713963	0.624	0.046	0	0
Fibroblasts	CCDC102B	2.01763528062589	0.494	0.047	0	0
Fibroblasts	CACNA1C	2.00287875987436	0.694	0.138	0	0
Fibroblasts	ZFPM2	1.90081653596131	0.749	0.149	0	0
Fibroblasts	GUCY1A2	1.89442660893596	0.588	0.071	0	0
Fibroblasts	TACC1	1.87032406368584	0.749	0.287	0	0
Fibroblasts	TPM1	1.86783404026578	0.693	0.206	0	0
Fibroblasts	PLCXD3	1.85935479923569	0.52	0.081	0	0
Fibroblasts	DLC1	1.85717977637377	0.834	0.436	0	0
Fibroblasts	RBPMS	1.83996519382289	0.932	0.579	0	0
Fibroblasts	TMTC1	1.83872931236906	0.656	0.211	0	0
Fibroblasts	KAZN	1.83325368975822	0.572	0.344	0	0
Fibroblasts	PDE1A	1.82709956415251	0.569	0.029	0	0
Fibroblasts	EPS8	1.81292748702565	0.723	0.207	0	0
Fibroblasts	PTH1R	1.7805962712403	0.588	0.005	0	0
Fibroblasts	RBMS3	1.77481837198469	0.763	0.258	0	0
Fibroblasts	BICC1	1.74213145663361	0.617	0.11	0	0
Fibroblasts	RIPOR3	1.71823903724128	0.465	0.041	0	0
Fibroblasts	NFASC	1.70550123839705	0.687	0.147	0	0
Fibroblasts	SLIT3	1.68564486870961	0.702	0.237	0	0
Fibroblasts	VCL	1.68049589747203	0.624	0.197	0	0
Fibroblasts	NEGR1	1.65807282266154	0.391	0.043	0	0
Fibroblasts	ADAMTSL3	1.64772763206581	0.582	0.028	0	0
Fibroblasts	SLC2A3	1.62362501554574	0.523	0.075	0	0
Fibroblasts	TPM4	1.61366924946691	0.618	0.208	0	0
Fibroblasts	CLIC4	1.59424178605071	0.599	0.143	0	0
Fibroblasts	PCDH9	1.57805571433589	0.384	0.058	0	0
Fibroblasts	ACTN1	1.57132330578484	0.582	0.172	0	0
Fibroblasts	EBF1	1.56992046970934	0.709	0.237	0	0
Fibroblasts	AKAP12	1.56679682089561	0.543	0.056	0	0
Fibroblasts	DMD	1.55484098843221	0.819	0.464	0	0
Fibroblasts	PDLIM5	1.54740784632354	0.723	0.421	0	0
Fibroblasts	CYR61	1.52248564745828	0.491	0.02	0	0
Fibroblasts	ITGA8	1.48894898378213	0.403	0.049	0	0
Fibroblasts	USP53	1.4801382668282	0.523	0.217	0	0
Fibroblasts	LINC01088	1.47201551473729	0.383	0.029	0	0
Fibroblasts	SYNPO2	1.45719572516736	0.506	0.043	0	0
Fibroblasts	A2M	1.43854970405066	0.403	0.058	0	0
Fibroblasts	ADGRF5	1.43692308985914	0.523	0.045	0	0
Fibroblasts	LPAR1	1.41128001430216	0.537	0.071	0	0
Fibroblasts	MYO1E	1.37822452106549	0.539	0.229	0	0
Fibroblasts	PLA2G5	1.3748716910606	0.221	0.009	0	0
Fibroblasts	SVEP1	1.37079281276212	0.465	0.024	0	0
Fibroblasts	NID1	1.36920546723468	0.55	0.063	0	0
Fibroblasts	ACTA2	1.35764232685595	0.388	0.084	0	0
Fibroblasts	NRP1	1.35301077873842	0.686	0.266	0	0
Fibroblasts	MAP1B	1.34855900778725	0.554	0.113	0	0
Fibroblasts	ENOX1	1.30891959297281	0.494	0.111	0	0
Fibroblasts	SVIL	1.305761021734	0.601	0.25	0	0
Fibroblasts	PLPP1	1.29097136758436	0.645	0.221	0	0
Fibroblasts	PRR16	1.28535621882154	0.477	0.107	0	0
Fibroblasts	PDE1C	1.28119855246957	0.368	0.03	0	0
Fibroblasts	RXFP1	1.27953698039471	0.405	0.025	0	0
Fibroblasts	KCNT2	1.27717765855357	0.442	0.017	0	0
Fibroblasts	PDGFRB	1.2761137350804	0.44	0.009	0	0
Fibroblasts	COL12A1	1.26492844280597	0.335	0.01	0	0
Fibroblasts	KLHL29	1.26478709863854	0.755	0.481	0	0
Fibroblasts	CLSTN2	1.25617510266103	0.275	0.065	0	0
Fibroblasts	UACA	1.24539624649243	0.651	0.26	0	0
Fibroblasts	NEURL1B	1.23739783695933	0.48	0.058	0	0
Fibroblasts	RASAL2	1.22841741082114	0.751	0.449	0	0
Fibroblasts	MICAL2	1.22674214358217	0.486	0.061	0	0
Fibroblasts	TAGLN	1.22414785257665	0.448	0.029	0	0
Fibroblasts	FOXO3	1.22330119388434	0.635	0.334	0	0
Fibroblasts	DENND2A	1.22072234073944	0.48	0.043	0	0
Fibroblasts	FBLN1	1.20673884126512	0.397	0.01	0	0
Fibroblasts	PCDH7	1.20590818925776	0.321	0.04	0	0
Fibroblasts	PAPPA	1.20133335732568	0.3	0.022	0	0
Fibroblasts	PRPS2	1.19570444517187	0.181	0.046	0	0
Fibroblasts	CFH	1.19254400482265	0.469	0.016	0	0
Fibroblasts	ADAMTSL2	1.17792376337892	0.387	0.03	0	0
Fibroblasts	PAG1	1.1702543273985	0.415	0.057	0	0
Fibroblasts	PARD3B	1.16342319645373	0.834	0.62	0	0
Fibroblasts	RAPH1	1.16173321262767	0.523	0.152	0	0
Fibroblasts	RBMS1	1.15940751953357	0.723	0.35	0	0
Fibroblasts	ASAP2	1.15103544435104	0.545	0.088	0	0
Fibroblasts	MYLK	1.14907337819245	0.477	0.023	0	0
Fibroblasts	TANC1	1.14725090493864	0.662	0.438	0	0
Fibroblasts	TRERF1	1.14411734663951	0.601	0.351	0	0
Fibroblasts	RFTN1	1.13724225794162	0.472	0.043	0	0
Fibroblasts	MSC-AS1	1.13610523737379	0.523	0.073	0	0
Lymphoid cells	BCL2	2.45562526952642	0.66	0.078	0	0
Lymphoid cells	ARHGAP15	2.11390787242641	0.73	0.124	0	0
Lymphoid cells	CCND3	2.04801249226721	0.808	0.256	0	0
Lymphoid cells	AOAH	2.03100587870168	0.577	0.093	0	0
Lymphoid cells	CELF2	2.02450246242465	0.815	0.157	0	0
Lymphoid cells	FYN	1.96107812639011	0.675	0.068	0	0
Lymphoid cells	IKZF1	1.94971552343614	0.697	0.043	0	0
Lymphoid cells	PTPRC	1.93350313302674	0.655	0.064	0	0
Lymphoid cells	CD247	1.8606377319399	0.577	0.022	0	0
Lymphoid cells	PRKCH	1.85186150293598	0.704	0.182	0	0
Lymphoid cells	PARP8	1.84642052832246	0.726	0.362	0	0
Lymphoid cells	THEMIS	1.7919055914039	0.491	0.014	0	0
Lymphoid cells	PIP4K2A	1.78105862355095	0.768	0.333	0	0
Lymphoid cells	BCL11B	1.67871168587712	0.599	0.083	0	0
Lymphoid cells	CHST11	1.66446492053758	0.934	0.506	0	0
Lymphoid cells	ANKRD44	1.63342443854112	0.933	0.559	0	0
Lymphoid cells	ETS1	1.61387191089539	0.589	0.067	0	0
Lymphoid cells	TOX	1.59854114523805	0.445	0.021	0	0
Lymphoid cells	CARD11	1.54384258017295	0.553	0.058	0	0
Lymphoid cells	SKAP1	1.53178646750051	0.711	0.214	0	0
Lymphoid cells	SYTL3	1.47758631542142	0.455	0.053	0	0
Lymphoid cells	PRKCB	1.43945293959358	0.529	0.052	0	0
Lymphoid cells	SLFN12L	1.43664890677204	0.503	0.012	0	0
Lymphoid cells	RIPOR2	1.37668832482088	0.523	0.125	0	0
Lymphoid cells	MBNL1	1.36465099580122	0.976	0.766	0	0
Lymphoid cells	PITPNC1	1.32347368895955	0.833	0.461	0	0
Lymphoid cells	STAT4	1.29516287228852	0.451	0.02	0	0
Lymphoid cells	TNFAIP8	1.28993997041453	0.493	0.076	0	0
Lymphoid cells	SEMA4D	1.24312732254398	0.569	0.22	0	0
Lymphoid cells	RABGAP1L	1.24305645790689	0.917	0.625	0	0
Lymphoid cells	CCDC88C	1.23006852758214	0.499	0.036	0	0
Lymphoid cells	TC2N	1.20330864607488	0.416	0.041	0	0
Lymphoid cells	PDE7A	1.19746898467576	0.509	0.197	0	0
Lymphoid cells	PTPRJ	1.19039217783506	0.516	0.128	0	0
Lymphoid cells	CD96	1.18142193199531	0.496	0.125	0	0
Lymphoid cells	LINC01934	1.17852903684081	0.361	0.017	0	0
Lymphoid cells	CDC42SE2	1.17830185327403	0.545	0.259	0	0
Lymphoid cells	RUNX1	1.1592066944825	0.58	0.27	0	0
Lymphoid cells	STK10	1.15471022733432	0.552	0.184	0	0
Lymphoid cells	TSPAN5	1.13254712850539	0.403	0.073	0	0
Lymphoid cells	PDE3B	1.11692444143766	0.326	0.07	0	0
Lymphoid cells	DOCK2	1.1075504622709	0.553	0.148	0	0
Lymphoid cells	ITGAL	1.09817754775849	0.433	0.053	0	0
Lymphoid cells	MBP	1.09014044074699	0.451	0.081	0	0
Lymphoid cells	CAMK4	1.0876810271411	0.353	0.016	0	0
Lymphoid cells	PRKCQ	1.08744464800938	0.404	0.02	0	0
Lymphoid cells	RUNX3	1.07920082191115	0.393	0.009	0	0
Lymphoid cells	NCALD	1.07415615272627	0.353	0.051	0	0
Lymphoid cells	NFATC2	1.06298731332207	0.46	0.081	0	0
Lymphoid cells	PPP1R16B	1.056022352217	0.412	0.055	0	0
Lymphoid cells	FYB1	1.05555952104176	0.447	0.078	0	0
Lymphoid cells	FLI1	1.02845683611946	0.496	0.114	0	0
Lymphoid cells	GRAP2	1.02172742556374	0.346	0.006	0	0
Lymphoid cells	RHOH	1.01971408055331	0.369	0.012	0	0
Lymphoid cells	SAMD3	1.01880772494625	0.441	0.143	0	0
Lymphoid cells	INPP5D	1.01179829416808	0.528	0.117	0	0
Lymphoid cells	APBA2	1.01171422810049	0.309	0.058	0	0
Lymphoid cells	ITK	1.01061603188146	0.388	0.014	0	0
Lymphoid cells	RASA3	1.0047468683432	0.347	0.047	0	0
Lymphoid cells	AKNA	0.985460020915142	0.422	0.072	0	0
Lymphoid cells	PIK3R5	0.966889829507238	0.462	0.084	0	0
Lymphoid cells	SCML4	0.946580826541494	0.352	0.008	0	0
Lymphoid cells	PREX1	0.943648009066884	0.513	0.203	0	0
Lymphoid cells	PIK3CD	0.931110415812402	0.354	0.043	0	0
Lymphoid cells	APBB1IP	0.927180439910256	0.402	0.088	0	0
Lymphoid cells	NEDD9	0.923067890345642	0.419	0.083	0	0
Lymphoid cells	ARAP2	0.912165191673286	0.389	0.086	0	0
Lymphoid cells	ITGA4	0.911272976587544	0.336	0.021	0	0
Lymphoid cells	MYO1F	0.908473767140074	0.415	0.1	0	0
Lymphoid cells	CD44	0.88451350554436	0.381	0.115	0	0
Lymphoid cells	GNG2	0.880084987234634	0.349	0.057	0	0
Lymphoid cells	VAV3	0.851219699024971	0.348	0.1	0	0
Lymphoid cells	ADGRE5	0.842042473925046	0.356	0.073	0	0
Lymphoid cells	JAKMIP1	0.839492815031894	0.286	0.019	0	0
Lymphoid cells	SLC38A1	0.829900500293166	0.368	0.102	0	0
Lymphoid cells	TRG-AS1	0.823001252533402	0.291	0.023	0	0
Lymphoid cells	GPRIN3	0.819658518944481	0.324	0.045	0	0
Lymphoid cells	IKZF3	0.791511603845617	0.31	0.011	0	0
Lymphoid cells	IL7R	0.791060149106822	0.225	0.023	0	0
Lymphoid cells	ZNF831	0.778005732357175	0.303	0.004	0	0
Lymphoid cells	CLEC2D	0.763036470136285	0.333	0.078	0	0
Lymphoid cells	RCSD1	0.753876256217681	0.348	0.068	0	0
Lymphoid cells	TMC8	0.747215197488985	0.322	0.018	0	0
Lymphoid cells	LCP2	0.736474627727758	0.341	0.061	0	0
Lymphoid cells	CYTIP	0.734337833048941	0.286	0.01	0	0
Lymphoid cells	KCNQ5	0.726315541190627	0.183	0.027	0	0
Lymphoid cells	PYHIN1	0.724072944264622	0.254	0.007	0	0
Lymphoid cells	ARHGAP25	0.717867971655739	0.327	0.069	0	0
Lymphoid cells	RASGRP1	0.713280561928627	0.284	0.026	0	0
Lymphoid cells	LCK	0.690372388014939	0.268	0.011	0	0
Lymphoid cells	ITPKB	0.6744662011943	0.313	0.082	0	0
Lymphoid cells	IFNG-AS1	0.667907883229112	0.147	0.018	0	0
Lymphoid cells	CD69	0.652394769700762	0.207	0.003	0	0
Lymphoid cells	PAG1	0.649415623696434	0.289	0.072	0	0
Lymphoid cells	PBX4	0.644990178421934	0.239	0.019	0	0
Lymphoid cells	RFTN1	0.643945388158213	0.294	0.06	0	0
Lymphoid cells	SLA	0.625085373885334	0.269	0.057	0	0
Lymphoid cells	SORL1	0.606699860148036	0.283	0.064	0	0
Lymphoid cells	KCNAB2	0.605197382571142	0.284	0.071	0	0
Lymphoid cells	PRKX	0.602451156702915	0.248	0.056	0	0
Chromaffin cells	CCSER1	3.69211197475849	0.865	0.094	0	0
Chromaffin cells	FGF14	3.26708216191867	0.792	0.046	0	0
Chromaffin cells	PTPRN2	2.19225462937222	0.734	0.058	0	0
Chromaffin cells	GRM7	2.11802266946103	0.573	0.036	0	0
Chromaffin cells	RIMBP2	2.09404460197273	0.641	0.042	0	0
Chromaffin cells	DGKB	1.80931255142324	0.516	0.021	0	0
Chromaffin cells	TH	1.7566334431321	0.536	0	0	0
Chromaffin cells	MYT1L	1.73155057529329	0.609	0.014	0	0
Chromaffin cells	DBH	1.64720439687923	0.453	0.001	0	0
Chromaffin cells	SPOCK3	1.53176874910628	0.422	0.021	0	0
Chromaffin cells	PPFIA2	1.46893659763154	0.542	0.021	0	0
Chromaffin cells	SLC24A2	1.43435817148214	0.5	0.014	0	0
Chromaffin cells	CACNA1B	1.42050256880666	0.516	0.027	0	0
Chromaffin cells	KSR2	1.40452849592955	0.573	0.042	0	0
Chromaffin cells	CACNA1E	1.36673298114654	0.484	0.014	0	0
Chromaffin cells	CHGA	1.34242221202017	0.432	0	0	0
Chromaffin cells	PCSK2	1.32159710317593	0.469	0.013	0	0
Chromaffin cells	NTNG1	1.29916975691407	0.318	0.012	0	0
Chromaffin cells	MIAT	1.22994217495038	0.443	0.003	0	0
Chromaffin cells	HAND2-AS1	1.16672546213819	0.453	0.008	0	0
Chromaffin cells	CELF4	1.15974782382973	0.5	0.019	0	0
Chromaffin cells	FAM163A	1.1035225945962	0.411	0.006	0	0
Chromaffin cells	SEZ6L	1.04594897855295	0.385	0.016	0	0
Chromaffin cells	CAMK2B	0.980147219555934	0.479	0.016	0	0
Chromaffin cells	RET	0.944050739303967	0.349	0.004	0	0
Chromaffin cells	SRRM4	0.926165716457298	0.349	0.008	0	0
Chromaffin cells	KCNQ2	0.855042767193803	0.396	0.002	0	0
Chromaffin cells	SLC18A1	0.847615169525476	0.365	0.001	0	0
Chromaffin cells	KCNJ3	0.764782692241964	0.286	0.009	0	0
Chromaffin cells	SNAP91	0.759448238080685	0.302	0.008	0	0
Chromaffin cells	ELAVL4	0.737803505477006	0.281	0.007	0	0
Chromaffin cells	CHD5	0.723627826693644	0.328	0.006	0	0
Chromaffin cells	MIR137HG	0.721190177162575	0.24	0.004	0	0
Chromaffin cells	CA10	0.695813933157194	0.286	0.009	0	0
Chromaffin cells	KIF1A	0.680791843821097	0.307	0.003	0	0
Chromaffin cells	HAND2	0.657134576724516	0.234	0	0	0
Chromaffin cells	NOL4	0.607812418590985	0.297	0.011	0	0
Chromaffin cells	ABCC8	0.586523761355841	0.26	0.005	0	0
Chromaffin cells	LINC00632	0.533400764474143	0.234	0.007	0	0
Chromaffin cells	PNMT	0.532935841116249	0.193	0.001	0	0
Chromaffin cells	HMGCLL1	0.483251773304454	0.214	0.005	0	0
Chromaffin cells	GRIA2	0.482886352255479	0.224	0.005	0	0
Chromaffin cells	TFAP2B	0.431666246794562	0.182	0	0	0
Chromaffin cells	PHOX2A	0.344937173805073	0.141	0.001	0	0
Chromaffin cells	ADCYAP1R1	0.333242531799284	0.156	0	0	0
Chromaffin cells	CHRNA3	0.32416970386573	0.161	0.002	0	0
Chromaffin cells	B3GAT1	0.308752725734886	0.146	0	0	0
Chromaffin cells	SHISA9	1.31581297596436	0.401	0.02	7.60064628162233e-307	2.10940736253865e-302
Chromaffin cells	SAMD5	1.08753211670961	0.396	0.02	5.70152540362046e-305	1.58234434526679e-300
Chromaffin cells	GRIA4	1.16504672113778	0.328	0.014	7.81595963257361e-301	2.16916327682815e-296
Chromaffin cells	TOX3	0.466775184004993	0.208	0.006	1.10119599792227e-297	3.05614925303369e-293
Chromaffin cells	BEGAIN	0.449445584189364	0.203	0.005	4.55829697780214e-296	1.26506416024943e-291
Chromaffin cells	NELL2	1.09391018471606	0.391	0.022	1.2375858580817e-273	3.43467203193416e-269
Chromaffin cells	NRG1	2.61497145923739	0.573	0.048	4.8562636109381e-273	1.34775883994365e-268
Chromaffin cells	KIF26A	0.256130973327352	0.13	0.002	7.40436781708196e-272	2.05493420027476e-267
Chromaffin cells	CACNA1A	2.08637752733143	0.672	0.068	3.08863901572772e-270	8.57189986034914e-266
Chromaffin cells	GRIK1	2.46530521275072	0.552	0.045	2.19198380250816e-268	6.0834126471009e-264
Chromaffin cells	SYT1	1.77100860854948	0.542	0.043	1.5422867557537e-267	4.28030843324323e-263
Chromaffin cells	CFAP46	0.394220224738301	0.203	0.006	7.67625429570829e-266	2.13039085468792e-261
Chromaffin cells	PCSK1N	0.263438802803133	0.115	0.002	6.11888407341922e-263	1.69817389689604e-258
Chromaffin cells	ZFR2	0.671064537964361	0.292	0.013	5.81332352469841e-258	1.61337167780955e-253
Chromaffin cells	KCNQ5	1.65255194523626	0.422	0.028	1.24188012021446e-244	3.44658989763119e-240
Chromaffin cells	CADM2	1.71795335600095	0.51	0.042	1.15471548803391e-243	3.20468189394052e-239
Chromaffin cells	FAM155A	2.83630686589156	0.786	0.102	2.16357573106205e-243	6.0045717264165e-239
Chromaffin cells	PLXNA4	1.24849619598519	0.432	0.03	1.361842785525e-237	3.77952228266752e-233
Chromaffin cells	LRRC4B	0.499589454762749	0.229	0.009	2.60273303547165e-235	7.22336499334448e-231
Chromaffin cells	UNC5A	0.39744302349155	0.151	0.004	5.60673385585951e-230	1.55603684701669e-225
Chromaffin cells	EGFLAM	0.968196349199524	0.312	0.016	2.42461382084886e-229	6.72903073700184e-225
Chromaffin cells	DDC	0.28765234843451	0.12	0.003	6.81926668697688e-221	1.89255108363669e-216
Chromaffin cells	IGSF9B	0.507137085696299	0.234	0.01	1.56749943158386e-214	4.3502811724747e-210
Chromaffin cells	CADPS	1.55531474603059	0.516	0.047	6.87672212745138e-212	1.90849669203158e-207
Chromaffin cells	COL22A1	0.635376385757802	0.271	0.014	5.32791832280688e-208	1.47865717212859e-203
Chromaffin cells	KCNB2	0.958310351682565	0.224	0.009	4.81087241635748e-207	1.33516142171169e-202
Chromaffin cells	AC124254.1	0.551795866685262	0.193	0.007	1.09096172394394e-206	3.02774607246162e-202
Chromaffin cells	GALR1	0.457483712524357	0.203	0.008	4.48163491392479e-202	1.24378813766155e-197
Chromaffin cells	MYT1	0.563084394177014	0.318	0.02	7.55892097731313e-195	2.09782733883371e-190
Chromaffin cells	IQSEC3	0.362403318804161	0.188	0.007	3.89947449441374e-193	1.08222115643464e-188
Chromaffin cells	MGAT4C	1.38384201034323	0.448	0.04	1.93194861298237e-191	5.36173698560997e-187
Chromaffin cells	CAMK2A	0.286578350126944	0.12	0.003	3.55110451815825e-186	9.85538036924458e-182
Chromaffin cells	SLC38A11	0.654307512206092	0.188	0.007	2.56874151973954e-182	7.12902833973315e-178
Chromaffin cells	TNR	0.653354986029544	0.224	0.011	2.57343094333707e-180	7.14204289704338e-176
Chromaffin cells	KCNK9	0.792610630827349	0.245	0.013	9.16101136036847e-180	2.54245548284306e-175
Chromaffin cells	HDAC9	2.7800219974235	0.745	0.126	2.27955930899881e-175	6.32646095026439e-171
Chromaffin cells	SORCS3	1.202713352374	0.495	0.052	2.38100545577168e-175	6.60800444140313e-171
Chromaffin cells	FSTL5	1.29235241336062	0.432	0.041	6.99841366333191e-172	1.94226974398451e-167
Chromaffin cells	RIMS1	0.817316300984924	0.307	0.021	7.08465920499006e-170	1.96620546916089e-165
Chromaffin cells	HCN1	1.0843958551906	0.328	0.024	1.11153377124709e-168	3.08483967534204e-164
Chromaffin cells	NMNAT2	0.8432790567306	0.344	0.026	2.07644566644769e-168	5.76275965809227e-164
Chromaffin cells	MTMR7	0.310804703281913	0.172	0.007	4.44402660033587e-161	1.23335070239121e-156
Chromaffin cells	ARFGEF3	1.1380839922422	0.344	0.028	1.63630878976254e-157	4.54124778422798e-153
Chromaffin cells	RFX6	0.332226423734448	0.135	0.004	3.2606788967969e-157	9.04936214228044e-153
Chromaffin cells	AC073050.1	0.699287996932212	0.297	0.021	3.02135599377714e-156	8.38516928952971e-152
Chromaffin cells	KCNH5	0.674641728693208	0.276	0.018	1.4723172384763e-155	4.08612203194328e-151
Chromaffin cells	SCG2	0.571413150092723	0.214	0.011	5.55426822969383e-155	1.54147606178693e-150
Chromaffin cells	EYA4	0.747895307051541	0.276	0.019	9.79986584768449e-155	2.71975676870788e-150
Chromaffin cells	CHGB	1.57795201661358	0.484	0.057	1.66576568223314e-153	4.62299949790163e-149
Chromaffin cells	GNAO1	0.939450155353072	0.406	0.039	3.58058426328085e-153	9.93719550588334e-149
Chromaffin cells	NRXN3	2.27760004571776	0.589	0.087	8.66696969699341e-152	2.40534410000658e-147
Chromaffin cells	CHRNA7	1.19656173536885	0.406	0.04	1.89269345598487e-150	5.2527921483948e-146
Chromaffin cells	CACNA2D3	2.19724151710228	0.781	0.166	1.35049833285103e-149	3.74803802316147e-145

## Sheet: Supplementary Data 4
cluster	gene	avg_log2FC	pct.1	pct.2	p_val	p_val_adj
ZF cells	GSE1	1.01639322083358	0.979	0.838	0	0
ZF cells	CYP17A1	0.933172373960378	0.788	0.483	0	0
ZF cells	LSAMP	1.05542671943044	0.929	0.809	2.66178180537788e-254	7.54854702187113e-250
ZF cells	PDE10A	0.750261816403817	0.857	0.61	8.88525727357753e-230	2.51977011021385e-225
ZF cells	GRK5	0.823450830364064	0.763	0.478	3.60835663420631e-229	1.02329385789457e-224
ZF cells	SHC3	0.679962211835557	0.821	0.574	2.75623397885446e-216	7.81640394063335e-212
ZF cells	AC092691.1	0.959070129397499	0.828	0.63	8.76911955798154e-216	2.48683461544799e-211
ZF cells	SCARB1	0.660328072903376	0.999	0.968	1.9379409453375e-215	5.49580672688262e-211
ZF cells	CYP11B1	0.615383225009049	0.992	0.924	1.31648474895968e-186	3.73341909957477e-182
ZF cells	ARSG	0.53022427930258	0.468	0.228	6.78665490096599e-184	1.92462746336495e-179
ZF cells	PRKCA	0.529497687185165	0.948	0.787	1.64959791899735e-182	4.67809473848458e-178
ZF cells	PACSIN2	0.580488620744702	0.858	0.688	8.51104631058669e-175	2.41364762321928e-170
ZF cells	FHOD3	0.716104495196514	0.894	0.774	4.25481397805919e-174	1.20662269603781e-169
ZF cells	PRLR	0.654915026428152	0.821	0.605	4.07925406039444e-170	1.15683565898726e-165
ZF cells	AP000924.1	0.689485201567656	0.579	0.342	6.77498820267645e-169	1.92131890439701e-164
ZF cells	HS6ST3	0.950582299580019	0.579	0.352	2.5689813022331e-168	7.28537407500285e-164
ZF cells	MEG3	0.560576587387486	0.948	0.85	3.46460553973739e-156	9.82527485014125e-152
ZF cells	SLC2A14	0.644998065133335	0.56	0.34	1.07630972174183e-152	3.05230673988766e-148
ZF cells	GRAMD1B	0.598591897175444	0.993	0.973	6.13024664160939e-151	1.73847664509401e-146
ZF cells	DIO2	0.606898781710935	0.421	0.21	1.00900249108135e-142	2.86143016445759e-138
ZF cells	SNTB1	0.640518053812001	0.931	0.809	5.11883222623382e-142	1.45164963103765e-137
ZF cells	TNS3	0.559070308950969	0.726	0.55	9.69029075655138e-140	2.74806955565041e-135
ZF cells	TENM4	0.574045845759485	0.724	0.523	1.73635383997503e-137	4.9241258547852e-133
ZF cells	ADGRV1	0.654546275591092	0.855	0.69	1.21354898684495e-134	3.4415035717936e-130
ZF cells	TENM3	0.604108264669986	0.958	0.89	4.31666494621912e-133	1.22416301209828e-128
ZF cells	FRMD5	0.504064002522871	0.885	0.733	1.10118462007476e-130	3.12284946407002e-126
ZF cells	ST8SIA5	0.510740464950305	0.558	0.348	2.95302829501022e-129	8.37449294181949e-125
ZF cells	MCF2L2	0.566667611355402	0.922	0.805	1.61980941515538e-127	4.59361752043914e-123
ZF cells	SCAP	0.495874524323545	0.77	0.586	5.88101158691987e-126	1.66779607593461e-121
ZF cells	PSD3	0.410085479331603	0.989	0.947	1.20927733452954e-125	3.42938959299233e-121
ZF cells	HSD3B2	0.695820983646109	0.643	0.433	4.81352528110972e-125	1.36506763446991e-120
ZF cells	DDR2	0.501969775260533	0.894	0.771	1.00977969958524e-124	2.86363425005377e-120
ZF cells	CYP11A1	0.564764473100771	0.92	0.801	1.61901707099094e-124	4.5913705116232e-120
ZF cells	LINC01807	0.632369331034949	0.898	0.777	1.74080347534797e-123	4.9367445757393e-119
ZF cells	AUTS2	0.523633411250872	0.979	0.947	4.27121649747419e-123	1.2112742865187e-118
ZF cells	ZDHHC19	0.349410269623192	0.264	0.108	3.96097582688577e-118	1.12329313474654e-113
ZF cells	GALNT2	0.57910118892207	0.869	0.732	1.3522408882269e-117	3.83481993492266e-113
ZF cells	ST8SIA1	0.461463870150533	0.426	0.236	2.39873730758069e-117	6.80257913056809e-113
ZF cells	ATRNL1	0.587617806771236	0.917	0.811	3.31042217007906e-117	9.38802623212721e-113
ZF cells	FBN2	0.645101093051366	0.785	0.632	3.68012454538263e-117	1.04364651982506e-112
ZF cells	AC092902.3	0.380071726443715	0.465	0.267	1.3023585199173e-116	3.69335852663346e-112
ZF cells	NCAM2	0.631952532051219	0.845	0.709	1.64871434061253e-116	4.67558899854307e-112
ZF cells	DLG2	0.624169147307322	0.953	0.882	4.3167545937126e-116	1.22418843523095e-111
ZF cells	SGK1	0.500624842436413	0.861	0.699	1.35384922428845e-115	3.83938101515963e-111
ZF cells	MLXIPL	0.330109628447871	0.745	0.522	3.42026052874023e-115	9.69951683345442e-111
ZF cells	KDM4B	0.476999615386747	0.876	0.763	6.08310196067056e-115	1.72510688502656e-110
ZF cells	NEBL	0.472806353954885	0.38	0.2	1.56433603609191e-114	4.43630056475306e-110
ZF cells	IGF1R	0.460874110834321	0.973	0.932	5.44184794377061e-112	1.54325365837391e-107
ZF cells	KLHL29	0.503935790337249	0.897	0.769	7.66627359036783e-112	2.17407852749241e-107
ZF cells	SLC6A6	0.487009726583137	0.572	0.371	1.32477443971075e-111	3.7569278335757e-107
ZF cells	MEG8	0.558953487089072	0.863	0.751	1.90698628493118e-110	5.40802240543633e-106
ZF cells	LINC00937	0.438961494708651	0.519	0.333	1.28948065941574e-109	3.6568382020371e-105
ZF cells	KCNN2	0.478866097509299	0.586	0.391	8.79295432087977e-107	2.49359391585829e-102
ZF cells	PAPSS2	0.635793889012811	0.867	0.736	2.08429125783359e-106	5.91084157809028e-102
ZF cells	ITPR1	0.435236173248293	0.855	0.713	1.99776138315644e-105	5.66545150649336e-101
ZF cells	PTPRE	0.39044466348798	0.82	0.643	4.24377702541867e-105	1.20349272663848e-100
ZF cells	ALAS1	0.444836498655971	0.858	0.678	4.19382457461926e-104	1.18932671111628e-99
ZF cells	HDAC7	0.387156080347886	0.606	0.432	2.80348658917387e-103	7.95040761823816e-99
ZF cells	PDZD2	0.648843293691538	0.445	0.268	9.64977716345649e-103	2.73658030578463e-98
ZF cells	STARD13	0.503469825597704	0.898	0.797	4.87523735840412e-101	1.38256856246982e-96
ZF cells	CYB561A3	0.329925845842329	0.376	0.205	6.29613198882858e-101	1.7855200707119e-96
ZF cells	ADAMTS17	0.447199768943657	0.476	0.294	8.86948802932466e-101	2.51529811023618e-96
ZF cells	NKAIN1	0.686343471729806	0.429	0.255	8.95541064721306e-101	2.53966490544315e-96
ZF cells	MEG9	0.401118848913235	0.378	0.208	1.33644919920596e-100	3.79003628402817e-96
ZF cells	XYLT1	0.484022709938161	0.914	0.813	4.01045957943432e-100	1.13732623213178e-95
ZF cells	PGBD5	0.376796843677748	0.357	0.192	4.09256348100818e-100	1.16061007757911e-95
ZF cells	KCNQ1	0.428956302424993	0.976	0.947	1.81674509539442e-99	5.15210741602903e-95
ZF cells	CACNA1D	0.519290258164501	0.876	0.761	2.68031018341182e-98	7.60109164913757e-94
ZF cells	AL139383.1	0.559000276653619	0.823	0.7	1.88374909018605e-97	5.34212404485861e-93
ZF cells	DAZAP1	0.685310522732268	0.626	0.479	3.81066751290862e-97	1.08066719998576e-92
ZF cells	RASAL1	0.308521200976117	0.277	0.129	6.89942672119993e-96	1.95660842386509e-91
ZF cells	CTIF	0.441417837469408	0.629	0.473	1.26801351550643e-94	3.59595952862469e-90
ZF cells	OSBP2	0.450235705030766	0.582	0.411	2.64714419837053e-94	7.50703623215897e-90
ZF cells	CCBE1	0.487540501584086	0.823	0.676	4.27825467233011e-94	1.2132702425261e-89
ZF cells	MSI2	0.35570432851817	0.994	0.986	8.31797340586438e-94	2.35889407816908e-89
ZF cells	GRB10	0.411525927462393	0.657	0.46	1.76363398423526e-93	5.00148961589278e-89
ZF cells	FLNB	0.50955207776421	0.731	0.547	5.06177468890916e-93	1.43546868402775e-88
ZF cells	DHCR24	0.445192240697441	0.771	0.621	3.35169764535667e-92	9.50507935246698e-88
ZF cells	TMEM178B	0.413443153902678	0.425	0.252	9.41765842865214e-92	2.67075375378146e-87
ZF cells	WHRN	0.393364121092608	0.867	0.761	1.07682475880454e-90	3.05376733349378e-86
ZF cells	SCAI	0.43567810067727	0.592	0.426	1.64980126999401e-90	4.678671421576e-86
ZF cells	TMEM217	0.410106382834194	0.329	0.175	9.36531792198095e-90	2.65591050949458e-85
ZF cells	GRIA3	0.448614006335146	0.608	0.43	9.40293133900883e-90	2.66657729842951e-85
ZF cells	PRKG1	0.534877011673857	0.966	0.933	2.96227503830672e-88	8.40071578113402e-84
ZF cells	PARD3	0.463165007920243	0.948	0.895	5.34461683157438e-88	1.51567988726618e-83
ZF cells	SLC8B1	0.366185153566011	0.783	0.633	1.02779245842947e-87	2.91471663286013e-83
ZF cells	RGN	0.450303711620226	0.896	0.813	1.13767262946274e-87	3.22632580989337e-83
ZF cells	SCD5	0.508444235881001	0.866	0.755	1.03351704424459e-86	2.93095098577323e-82
ZF cells	CYP21A2	0.332386537266778	0.677	0.493	2.30317039168196e-86	6.53156091377088e-82
ZF cells	FARP1	0.433413580850305	0.902	0.817	8.55689984741126e-85	2.42665122772736e-80
ZF cells	DPP10	0.352168854461824	0.895	0.774	1.78495471952672e-84	5.06195308910582e-80
ZF cells	FMNL2	0.406256279675095	0.882	0.779	8.27121350444109e-83	2.34563343772445e-78
ZF cells	PCGF3	0.371365314200508	0.619	0.464	3.42163492325341e-82	9.70341447885436e-78
ZF cells	NPAS2	0.40490702658207	0.761	0.605	3.70042213540511e-82	1.04940271337953e-77
ZF cells	JAZF1	0.636842266664597	0.911	0.839	2.93473713101758e-81	8.32262102985274e-77
ZF cells	MYO7A	0.322586044299068	0.449	0.292	1.92384391139861e-80	5.45582894833531e-76
ZF cells	SH3RF3	0.424459836495112	0.762	0.635	2.4571078448602e-80	6.96811213723905e-76
ZF cells	GSTA4	0.350139795761888	0.838	0.699	3.9732853945063e-80	1.12678400502804e-75
ZF cells	STK19	0.556108507655356	0.578	0.425	4.17433704768527e-80	1.18380024335307e-75
ZF cells	SOGA1	0.440499827324465	0.687	0.551	5.18976617177151e-80	1.47176578865268e-75
Intermediate-state cells	CALN1	0.491805398873354	0.838	0.469	0	0
Intermediate-state cells	TIMP3	0.959891570537479	0.73	0.389	7.62126088837468e-290	2.16131337533417e-285
Intermediate-state cells	UST	1.01304038542173	0.874	0.606	2.22875353122282e-268	6.32052213919479e-264
Intermediate-state cells	MCOLN3	0.683547264396673	0.658	0.325	4.06128759720705e-251	1.15174054969195e-246
Intermediate-state cells	PDZRN3	0.633303428531509	0.873	0.599	1.4691288558757e-222	4.16630252237789e-218
Intermediate-state cells	COL15A1	1.11987508740685	0.693	0.425	6.42111535104691e-216	1.82096410240339e-211
Intermediate-state cells	IQGAP2	0.718549308359498	0.684	0.378	6.73721705422033e-210	1.91060738440634e-205
Intermediate-state cells	GALNT17	0.708659009677387	0.71	0.403	2.29799846815319e-208	6.51689385583562e-204
Intermediate-state cells	ADAMTSL1	0.629457535342141	0.598	0.304	1.55668692218861e-200	4.41460844263468e-196
Intermediate-state cells	VAT1L	0.623208836468208	0.408	0.154	2.18008290954131e-196	6.18249712316821e-192
Intermediate-state cells	SLIT2	0.794448441830565	0.908	0.722	1.29132176499364e-195	3.66205939334546e-191
Intermediate-state cells	KIAA1024	0.545596313342461	0.338	0.115	1.42038279472342e-187	4.02806356755615e-183
Intermediate-state cells	LDLRAD4	0.875086934660211	0.793	0.569	7.03576080868834e-172	1.99527140773593e-167
Intermediate-state cells	WDR63	0.53575388248013	0.549	0.283	1.19217139354488e-165	3.38087885495394e-161
Intermediate-state cells	FGF12	0.681715166940711	0.863	0.656	8.09494990192888e-158	2.29564684268801e-153
Intermediate-state cells	ST6GALNAC5	0.630057922000979	0.787	0.537	1.58949302576938e-154	4.50764327177937e-150
Intermediate-state cells	ASTN1	0.529035225485498	0.718	0.447	7.7466953698082e-149	2.19688533992391e-144
Intermediate-state cells	LUZP2	0.826677108382266	0.485	0.259	2.65104997435359e-145	7.51811262226935e-141
Intermediate-state cells	UGCG	0.55996458166055	0.67	0.427	6.03175481445383e-145	1.71054534783096e-140
Intermediate-state cells	NCAM1	0.601160078329891	0.829	0.592	5.46742087098349e-143	1.55050588480221e-138
Intermediate-state cells	LEF1	0.400748504074117	0.556	0.298	8.01455309595896e-142	2.272847112483e-137
Intermediate-state cells	VCAN	0.429150912666332	0.461	0.223	1.15471742268976e-139	3.27466313900588e-135
Intermediate-state cells	INPP4B	0.646498466416225	0.512	0.279	1.50254924621693e-138	4.26107940734659e-134
Intermediate-state cells	MERTK	0.433486609074209	0.691	0.448	1.30071949149115e-136	3.68871040591975e-132
Intermediate-state cells	LAMC3	0.376779723797249	0.364	0.155	5.49427516422792e-136	1.5581214938234e-131
Intermediate-state cells	SHROOM4	0.486207098535433	0.331	0.138	3.47855509324583e-134	9.86483438893585e-130
Intermediate-state cells	RGS7	0.848673327141703	0.614	0.401	1.95383756130634e-133	5.54088794010864e-129
Intermediate-state cells	NOSTRIN	0.514531192054946	0.367	0.168	4.24380856372695e-127	1.20350167058732e-122
Intermediate-state cells	ITGA1	0.787639545017868	0.752	0.583	3.70931777471027e-124	1.05192542773008e-119
Intermediate-state cells	MCTP2	0.60096076884148	0.405	0.208	2.66809199440014e-115	7.56644208691934e-111
Intermediate-state cells	KIF5C	0.661459098822626	0.469	0.268	5.26793884187167e-115	1.49393477616639e-110
Intermediate-state cells	ADAM22	0.603045539549583	0.675	0.481	2.45627394686847e-110	6.96574728592431e-106
Intermediate-state cells	NAV3	0.539362156272432	0.521	0.317	1.20199803929745e-109	3.40874623964364e-105
Intermediate-state cells	PLCB1	0.536313287831476	0.903	0.747	1.32095427114711e-109	3.74609421754608e-105
Intermediate-state cells	LRP1B	0.688139107499097	0.541	0.339	2.7264873451549e-108	7.73204546212479e-104
Intermediate-state cells	EPB41L2	0.730173398685949	0.624	0.44	4.21620435390067e-103	1.19567339272269e-98
Intermediate-state cells	KAZN	0.557821802658773	0.689	0.516	1.35116711219134e-101	3.83177481346342e-97
Intermediate-state cells	SH3BP4	0.583934568571733	0.338	0.17	1.83915063506258e-101	5.21564728597398e-97
Intermediate-state cells	SLC12A2	0.554757653946059	0.484	0.29	2.95275074784554e-100	8.37370584581516e-96
Intermediate-state cells	ITGA2	0.67237208118637	0.492	0.305	4.62639882870279e-100	1.31200044383182e-95
Intermediate-state cells	DOCK10	0.524573447859025	0.691	0.489	2.60360669030927e-99	7.38356821304805e-95
Intermediate-state cells	LIMCH1	0.530856605079017	0.942	0.854	1.0167889187161e-97	2.88351169458698e-93
Intermediate-state cells	ARSJ	0.291059443410193	0.206	0.075	7.12677077708792e-94	2.02108092467436e-89
Intermediate-state cells	MIR4435-2HG	0.505079428789023	0.658	0.476	1.25674166737397e-92	3.56399369450585e-88
Intermediate-state cells	RORA	0.395502246924464	0.994	0.973	1.33281448162775e-92	3.77972858844813e-88
Intermediate-state cells	RAB38	0.587613208723189	0.466	0.288	9.80375240210132e-89	2.78024614371191e-84
Intermediate-state cells	MOXD1	0.321996663734409	0.253	0.11	5.5611318581081e-88	1.57708138364088e-83
Intermediate-state cells	GRM3	0.403210278987843	0.151	0.047	3.30992254683137e-87	9.3866093505591e-83
Intermediate-state cells	PRKD1	0.510723333064655	0.765	0.61	1.77267418456246e-86	5.02712672000067e-82
Intermediate-state cells	MAN1A1	0.683056237430212	0.763	0.619	8.93603712551196e-86	2.53417076842394e-81
Intermediate-state cells	SPOCK1	0.451394763559462	0.481	0.293	3.40548328344915e-83	9.65761004353345e-79
Intermediate-state cells	P3H2	0.605026613838769	0.827	0.7	1.09215608393631e-82	3.09724543843499e-78
Intermediate-state cells	PLCL2	0.363752278723969	0.68	0.491	1.28615174151921e-82	3.64739772377433e-78
Intermediate-state cells	IL34	0.638319642406359	0.402	0.24	3.76799557717687e-81	1.06856586573159e-76
Intermediate-state cells	CACHD1	0.524725979420907	0.766	0.631	1.23736797562377e-76	3.50905184207145e-72
Intermediate-state cells	NR2F2-AS1	0.357433851046457	0.437	0.266	2.34726554236657e-76	6.65661035159736e-72
Intermediate-state cells	MAML3	0.46805627927672	0.911	0.805	2.49404719472998e-76	7.07286843953475e-72
Intermediate-state cells	KIFC3	0.302642967254215	0.356	0.198	6.2393888643828e-76	1.76942828805032e-71
Intermediate-state cells	UNC5C	0.541358224627851	0.896	0.795	1.42381789196834e-74	4.03780515983302e-70
Intermediate-state cells	COL4A3	0.474167844135124	0.741	0.598	2.70222618156996e-73	7.66324322831425e-69
Intermediate-state cells	PTPRE	0.481811470637036	0.816	0.664	1.40699707656867e-72	3.99010300944108e-68
Intermediate-state cells	NXN	0.540920094846454	0.474	0.311	2.3797746605774e-72	6.74880295993144e-68
Intermediate-state cells	CLMP	0.420356893893811	0.3	0.158	5.32675638071337e-72	1.51061484200651e-67
Intermediate-state cells	PGM5	0.423758558792219	0.837	0.709	6.30685651223621e-72	1.78856143830507e-67
Intermediate-state cells	ETV5	0.311426927006925	0.401	0.241	1.22248083292294e-70	3.46683339408617e-66
Intermediate-state cells	NOV	0.379398059063985	0.289	0.151	1.23091515411141e-70	3.49075228554456e-66
Intermediate-state cells	AGAP1	0.413007963052327	0.918	0.847	1.46107565816684e-70	4.14346445899533e-66
Intermediate-state cells	ELOVL7	0.279642931017777	0.155	0.057	2.0896501175218e-69	5.92603876828008e-65
Intermediate-state cells	ITGA9	0.397774019064512	0.863	0.726	4.56766821569656e-69	1.29534502928939e-64
Intermediate-state cells	CAMTA1	0.429566061178134	0.807	0.69	6.20226104354428e-69	1.75889920933872e-64
Intermediate-state cells	DLK1	0.386468226289079	0.323	0.181	4.51810116418557e-68	1.28128830915139e-63
Intermediate-state cells	ABCC3	0.383519332724346	0.913	0.82	1.09541582736494e-67	3.10648974482425e-63
Intermediate-state cells	FAM160A1	0.425181324477813	0.365	0.216	2.10057363883543e-66	5.95701678237339e-62
Intermediate-state cells	ST3GAL6	0.810351665425456	0.463	0.312	1.4353485718854e-65	4.0705050150098e-61
Intermediate-state cells	INSR	0.559397048614648	0.947	0.924	1.53513452519857e-64	4.35348800001062e-60
Intermediate-state cells	HSD3B2	0.556092459636805	0.615	0.466	3.41939679024808e-63	9.69706735746452e-59
Intermediate-state cells	FAM19A4	0.387297091795993	0.278	0.146	1.33466977002881e-62	3.78499000082469e-58
Intermediate-state cells	RND3	0.350986317946476	0.3	0.166	6.13367778585252e-62	1.73944968328992e-57
Intermediate-state cells	LRRC38	0.382885652433037	0.475	0.316	9.56926933903466e-62	2.71374909185684e-57
Intermediate-state cells	SHROOM3	0.263358915375286	0.229	0.113	1.12453306190517e-61	3.18906331025686e-57
Intermediate-state cells	FLRT2	0.531286823067602	0.275	0.146	3.40749324253646e-61	9.66331008650915e-57
Intermediate-state cells	NRCAM	0.37431839575755	0.927	0.851	6.17976750532472e-61	1.75252026683504e-56
Intermediate-state cells	WLS	0.321569728854773	0.45	0.302	2.63436553575117e-58	7.47079722283675e-54
Intermediate-state cells	B4GALNT3	0.492368725667066	0.572	0.428	3.23183717411745e-58	9.16516704207967e-54
Intermediate-state cells	MCAM	0.267188870640769	0.196	0.092	3.82273999199091e-57	1.0840908343287e-52
Intermediate-state cells	CACNB2	0.541268856454029	0.662	0.533	1.85724063922112e-55	5.26694872876719e-51
Intermediate-state cells	GRID2	0.389932894873258	0.303	0.179	1.15881491013704e-54	3.28628320365762e-50
Intermediate-state cells	COL18A1	0.423734382565354	0.603	0.47	1.60702206358456e-54	4.55735387011944e-50
Intermediate-state cells	KCNK2	0.317032602784451	0.746	0.602	3.47179684182654e-54	9.84566866373588e-50
Intermediate-state cells	SERINC5	0.37700231531308	0.819	0.717	7.35549094570205e-54	2.08594367729165e-49
Intermediate-state cells	PITPNC1	0.388153682819625	0.6	0.457	1.12128866007112e-53	3.17986251109568e-49
Intermediate-state cells	ABR	0.322228466710806	0.726	0.59	1.52153425264758e-53	4.31491898708327e-49
Intermediate-state cells	COL26A1	0.279921145802932	0.35	0.219	5.28596195323943e-53	1.49904595031917e-48
Intermediate-state cells	LSR	0.271142181837862	0.303	0.178	8.46660537770234e-53	2.40104461906261e-48
Intermediate-state cells	EML6	0.378302971569222	0.523	0.385	3.82153270114638e-52	1.0837484587181e-47
Intermediate-state cells	DAAM2	0.31628546572493	0.485	0.336	7.32657231590551e-52	2.07774264306764e-47
Intermediate-state cells	HIVEP2	0.430074287691954	0.68	0.557	3.50773467206545e-51	9.94758475651041e-47
Intermediate-state cells	HDAC5	0.392068582177345	0.417	0.293	1.29686547505245e-49	3.67778080070124e-45
Intermediate-state cells	NHS	0.33459659708441	0.87	0.771	1.29885024398327e-49	3.68340940691216e-45
Intermediate-state cells	THSD7A	0.3119622174653	0.333	0.205	3.32391731530335e-49	9.42629711446876e-45
ZR cells	PLCL1	2.04028658192673	0.727	0.261	0	0
ZR cells	ZNF385B	1.37869947646267	0.723	0.288	0	0
ZR cells	IL1R1	1.3523991950041	0.716	0.389	0	0
ZR cells	APBB2	1.31188162929349	0.801	0.444	0	0
ZR cells	PRKCA	1.05907091761056	0.974	0.801	0	0
ZR cells	BCL6	0.914336602623535	0.706	0.367	0	0
ZR cells	NNMT	0.855159366655409	0.319	0.055	0	0
ZR cells	MASP1	0.775337825639714	0.212	0.018	0	0
ZR cells	BCO2	0.741825025503887	0.471	0.154	0	0
ZR cells	CYB5A	0.535438038678732	0.236	0.018	0	0
ZR cells	MLXIPL	0.799695816815982	0.837	0.525	3.80325576249313e-300	1.07856530168543e-295
ZR cells	PHLDB2	1.5182001983545	0.533	0.209	8.30774232561426e-296	2.35599264612095e-291
ZR cells	NEAT1	1.06819969761594	0.997	0.988	1.0152130702749e-291	2.8790427459926e-287
ZR cells	SVIL	0.956125289924939	0.648	0.31	3.19495207123811e-291	9.06056457882417e-287
ZR cells	GRB10	0.826103454706452	0.795	0.447	5.80547706264382e-284	1.64637524019516e-279
ZR cells	ELOVL6	1.03366475594039	0.558	0.237	6.03833777226881e-282	1.71241220883771e-277
ZR cells	SULT2A1	1.0139361318636	0.439	0.15	7.90571287444269e-270	2.2419811140632e-265
ZR cells	CHPT1	1.35906442938907	0.68	0.381	8.47873102619049e-270	2.40448333171736e-265
ZR cells	TSPAN12	0.730737727624901	0.334	0.083	3.6374397149728e-265	1.03154152876914e-260
ZR cells	RANBP10	0.945664004945851	0.747	0.474	1.34032536170792e-260	3.8010286932675e-256
ZR cells	COBLL1	1.1175455397782	0.972	0.88	3.37681987559374e-253	9.57632348519629e-249
ZR cells	ACO1	0.79466605946198	0.573	0.27	1.45184864624504e-249	4.1172975758863e-245
ZR cells	MITF	0.830721887190473	0.598	0.288	1.65287596294806e-249	4.6873909433244e-245
ZR cells	FGD4	0.919676291328843	0.646	0.354	2.49601283946892e-246	7.07844281144991e-242
ZR cells	PALM2-AKAP2	0.615439638013931	0.395	0.126	2.70582677854215e-238	7.67345416126768e-234
ZR cells	PPM1L	0.958662407082033	0.684	0.388	4.95113238417141e-237	1.40409163282717e-232
ZR cells	GRK5	0.75355356127826	0.82	0.5	5.71864914385729e-236	1.62175171070649e-231
ZR cells	GBP2	0.552673435356964	0.354	0.106	2.5841794466166e-232	7.32847449266003e-228
ZR cells	CAMK1D	0.976316982850057	0.469	0.195	4.71117463639317e-231	1.33604201513474e-226
ZR cells	SEC16B	0.677817812865258	0.325	0.091	4.66030191400757e-228	1.32161501979341e-223
ZR cells	PTGER3	0.475181884226785	0.171	0.019	2.78068489671629e-226	7.88574429859773e-222
ZR cells	TMOD1	0.816480705466635	0.696	0.402	1.82443821153686e-224	5.17392432409738e-220
ZR cells	AJ009632.2	0.472979929391401	0.224	0.04	6.3620485188453e-223	1.80421333945934e-218
ZR cells	PAH	0.574643015820291	0.141	0.011	6.73807010392126e-217	1.91084930077103e-212
ZR cells	GK5	0.782140732398471	0.533	0.256	1.98190746488134e-216	5.620491379657e-212
ZR cells	LINC02477	0.349701452150433	0.18	0.024	1.41559535245587e-213	4.01448686002959e-209
ZR cells	CYSLTR2	0.520857301660129	0.219	0.041	4.04455372932405e-211	1.14699499209901e-206
ZR cells	GPAM	1.00192954186356	0.687	0.418	4.20366705613337e-210	1.19211794044886e-205
ZR cells	SLC16A9	1.10428352245528	0.929	0.814	2.93451859127458e-208	8.32200127299558e-204
ZR cells	ENPP2	0.818914908490617	0.255	0.061	2.09962171192118e-204	5.95431721283727e-200
ZR cells	PALLD	0.884861002959524	0.473	0.216	2.38711146158542e-201	6.76960939391008e-197
ZR cells	SLC40A1	1.03048830607554	0.495	0.231	9.32336535204656e-199	2.64401318018688e-194
ZR cells	MPP7	0.612165626570807	0.365	0.129	2.27947887035094e-197	6.46437412842823e-193
ZR cells	MAP3K5	0.780394537428845	0.992	0.96	6.57510550155673e-192	1.86463416918647e-187
ZR cells	TM7SF2	0.563139540261448	0.6	0.328	2.59585538860187e-191	7.36158629653604e-187
ZR cells	AC006148.1	0.502771829684444	0.176	0.028	3.59700308689973e-190	1.02007410541389e-185
ZR cells	SDC4	0.783267195751677	0.41	0.171	4.19427167604165e-186	1.18945350460865e-181
ZR cells	A4GALT	0.351442166839852	0.211	0.044	5.57585086393934e-185	1.58125554650456e-180
ZR cells	SNAP47	0.503072354626759	0.51	0.242	5.35197696219798e-183	1.51776714670972e-178
ZR cells	GSTA1	0.663414784558141	0.372	0.137	3.36814400541871e-181	9.55171958496691e-177
ZR cells	ABCA8	0.817167821785014	0.753	0.534	9.03515739465647e-180	2.56228028555063e-175
ZR cells	AC019197.1	0.882344733453612	0.35	0.129	1.11501069161409e-179	3.1620588203484e-175
ZR cells	WNK3	0.512775463805417	0.257	0.071	9.1727222359356e-179	2.60129229888898e-174
ZR cells	TXNIP	0.78083845544108	0.393	0.163	4.87356509086808e-174	1.38209432411928e-169
ZR cells	MTFR1	0.709675508941164	0.607	0.355	7.39171734930308e-174	2.09621712308886e-169
ZR cells	LARP4	0.852878450439503	0.786	0.596	1.63260459680913e-173	4.62990337609101e-169
ZR cells	BABAM2	1.20956968745819	0.968	0.929	2.15445050194894e-172	6.109806178477e-168
ZR cells	DOCK5	0.620275134907539	0.448	0.203	2.13654190790797e-171	6.05901919663622e-167
ZR cells	AC108062.1	0.760548266405445	0.586	0.336	2.84683480231454e-171	8.07333881588381e-167
ZR cells	PRUNE2	0.834929864506123	0.197	0.043	5.39205258991346e-168	1.52913219397356e-163
ZR cells	LSS	0.806579860212281	0.424	0.197	1.16169804997504e-167	3.29445949992421e-163
ZR cells	ZNF608	0.764853392601063	0.755	0.531	1.51922135093458e-167	4.30835982911538e-163
ZR cells	CCDC69	0.593945048259654	0.6	0.357	4.19430959333915e-162	1.18946425757505e-157
ZR cells	LURAP1L	0.894535173743694	0.35	0.138	1.1695164270075e-160	3.31663163535058e-156
ZR cells	RPS6KA2	0.747324002508155	0.519	0.28	6.609092970743e-159	1.87427267557301e-154
ZR cells	B4GALT1	0.905940785884751	0.662	0.438	4.17391515557572e-158	1.18368059896972e-153
ZR cells	ACSS2	0.768916896555898	0.498	0.264	3.03109392408144e-157	8.59587925930256e-153
ZR cells	AC123912.4	0.502118087865167	0.222	0.06	4.55857755265395e-154	1.29276700815713e-149
ZR cells	RASAL2	0.78636663992476	0.578	0.345	4.63936302654028e-154	1.31567696069656e-149
ZR cells	SGPP2	0.343473374718464	0.216	0.056	1.84690454910573e-153	5.23763661080894e-149
ZR cells	MAN2A1	0.831109759502632	0.743	0.549	2.20215515675336e-152	6.24509180903685e-148
ZR cells	RDH10	0.492225491093989	0.18	0.039	1.05463095705673e-151	2.99082793111719e-147
ZR cells	SLC8A1	0.895299099729652	0.32	0.124	5.15554371219779e-149	1.46206064134217e-144
ZR cells	LMTK2	0.594750711878672	0.617	0.384	1.74189661695001e-148	4.93984461600854e-144
ZR cells	ANTXR2	0.909487159827335	0.595	0.381	2.04381354411792e-145	5.796050829764e-141
ZR cells	BMP2K	0.682659484282696	0.358	0.158	2.15350007027149e-141	6.10711084928291e-137
ZR cells	THSD4	0.809876732136988	0.856	0.735	6.16101587690137e-141	1.74720249253046e-136
ZR cells	PSD3	0.716513447369366	0.986	0.953	1.07790552513093e-140	3.05683227871881e-136
ZR cells	SRGAP1	0.626709638151763	0.545	0.311	1.6981907739971e-140	4.81589921597838e-136
ZR cells	PLEKHA5	0.81403757661122	0.922	0.831	6.58634706009834e-140	1.86782216277329e-135
ZR cells	PLXDC2	0.87298625805237	0.947	0.899	1.47766069713935e-139	4.19049797101749e-135
ZR cells	CTNS	0.42889196293959	0.37	0.163	1.94897220892692e-137	5.52709028729586e-133
ZR cells	VMP1	0.708995365991841	0.793	0.621	1.17987717222004e-136	3.3460136726988e-132
ZR cells	SMIM14	0.698032617781374	0.739	0.557	4.69929519202047e-136	1.33267312350508e-131
ZR cells	PRLR	0.558585468768587	0.836	0.629	3.15361623831479e-135	8.9433402902369e-131
ZR cells	ABHD5	0.38453149942186	0.217	0.065	1.92554812329391e-132	5.4606619228492e-128
ZR cells	ABCA5	0.637575017416194	0.621	0.399	1.18471004732656e-128	3.35971922321338e-124
ZR cells	PAPSS2	0.755554872769153	0.903	0.743	1.10498940343028e-127	3.13363944918794e-123
ZR cells	PIR	0.364675778811971	0.238	0.079	2.82504064430306e-127	8.01153276317905e-123
ZR cells	UVRAG	0.848787416989839	0.865	0.737	8.85546077238022e-127	2.51132012043931e-122
ZR cells	GALNT15	0.328064767693081	0.13	0.023	2.09838822028062e-126	5.95081915389382e-122
ZR cells	AC123912.1	0.373631953303954	0.306	0.123	2.79145784050271e-126	7.91629528988163e-122
ZR cells	USP15	0.758072372073066	0.78	0.623	1.08844738664442e-123	3.08672794378491e-119
ZR cells	FAM189A2	0.324337759907162	0.251	0.088	1.97813425491253e-122	5.60979093350645e-118
ZR cells	AZI2	0.425745179446244	0.254	0.093	4.20066973285082e-122	1.19126792953916e-117
ZR cells	IGF1R	0.513109980167401	0.98	0.935	5.86545986772149e-122	1.66338576388714e-117
ZR cells	APOC1	0.324100458660563	0.307	0.126	5.96342353554462e-122	1.6911672804451e-117
ZR cells	GNG4	0.73300995986555	0.155	0.037	1.71436088636084e-121	4.86175603763071e-117
ZR cells	CALD1	0.594345428707003	0.667	0.474	1.3556726545551e-119	3.8445520810528e-115
ZR cells	LINC01649	0.250319251846662	0.139	0.029	6.90802921742855e-116	1.95904800577056e-111
ZG cells	DACH1	2.97019949407149	0.947	0.368	0	0
ZG cells	LRRC4C	2.73807869185686	0.9	0.375	0	0
ZG cells	ANO4	2.65283281746624	0.911	0.225	0	0
ZG cells	CALN1	2.6092768966668	0.99	0.503	0	0
ZG cells	AFF3	2.55868482640096	0.596	0.118	0	0
ZG cells	ATP10A	2.46313915693854	0.801	0.166	0	0
ZG cells	PLD5	2.44993927763067	0.702	0.165	0	0
ZG cells	VCAN	2.33485158293845	0.828	0.212	0	0
ZG cells	NTM	2.21578575065353	0.622	0.094	0	0
ZG cells	VSNL1	2.02478269259115	0.742	0.148	0	0
ZG cells	CADM1	1.98591353677631	0.758	0.356	0	0
ZG cells	KCNMA1	1.83715356142195	0.626	0.152	0	0
ZG cells	PDZRN3	1.78724334879076	0.975	0.626	0	0
ZG cells	C9orf84	1.78352722073485	0.595	0.106	0	0
ZG cells	AC098617.1	1.68207028044996	0.508	0.056	0	0
ZG cells	STXBP5L	1.60054347758773	0.65	0.164	0	0
ZG cells	SYN3	1.51747595652953	0.526	0.122	0	0
ZG cells	GABBR2	1.51077735576849	0.534	0.06	0	0
ZG cells	VAT1L	1.42970653594862	0.612	0.166	0	0
ZG cells	MERTK	1.42520971207045	0.876	0.46	0	0
ZG cells	SPOCK1	1.40463631755209	0.734	0.288	0	0
ZG cells	LEF1	1.39213198009268	0.795	0.306	0	0
ZG cells	TTN	1.2504253718762	0.429	0.06	0	0
ZG cells	GALNT17	1.24233398022203	0.893	0.424	0	0
ZG cells	FAM135B	1.0828040435	0.587	0.168	0	0
ZG cells	SNAP25	1.06074482155393	0.355	0.054	0	0
ZG cells	BICC1	1.0508758319156	0.476	0.111	0	0
ZG cells	LAMB1	0.975352556973018	0.551	0.15	0	0
ZG cells	LGR5	0.920113092457797	0.296	0.022	0	0
ZG cells	NKD1	0.820624389190592	0.349	0.045	0	0
ZG cells	DCDC2	0.795146720992675	0.376	0.055	0	0
ZG cells	HS3ST3A1	1.07668378515381	0.346	0.057	2.20014256175779e-295	6.2393842908889e-291
ZG cells	GALNT13	1.61054000130294	0.441	0.105	8.92231025998422e-289	2.53027796662893e-284
ZG cells	FLRT2	1.08446723894887	0.5	0.137	3.60104898818088e-269	1.02122148255822e-264
ZG cells	SYTL2	0.889401546927977	0.437	0.109	2.61659071444505e-260	7.42038960709472e-256
ZG cells	ADAMTSL1	1.20101772390251	0.728	0.331	1.01606733156117e-256	2.88146534557432e-252
ZG cells	CCDC141	0.562943217851005	0.263	0.036	1.96107023838909e-249	5.56139908904762e-245
ZG cells	LAMC3	0.73416905834735	0.526	0.165	6.86353779601921e-243	1.94643068357309e-238
ZG cells	MCOLN3	1.01162568550848	0.77	0.36	8.99197040219284e-241	2.55003288635787e-236
ZG cells	MBOAT1	1.30295674977899	0.434	0.121	4.26081198921169e-235	1.20832367202054e-230
ZG cells	TNFRSF19	0.350656912939233	0.181	0.015	2.71437817370675e-234	7.69770506281497e-230
ZG cells	TIMP3	1.33428648528465	0.804	0.429	4.3725557695433e-226	1.24001309068478e-221
ZG cells	AMOTL1	0.51276723378623	0.284	0.049	3.85553321731206e-224	1.09339066509753e-219
ZG cells	MEGF10	0.596997473422106	0.343	0.074	3.71219732997118e-223	1.05274204080653e-218
ZG cells	UST	1.28367095588344	0.918	0.64	6.72149602560157e-223	1.90614905790035e-218
ZG cells	CACNB2	1.6159651933087	0.846	0.528	6.34678927452218e-222	1.79988597036174e-217
ZG cells	SLIT3	1.26239146008775	0.428	0.124	8.46014059500979e-220	2.39921127133883e-215
ZG cells	FAM196B	0.32901405787648	0.154	0.012	2.72201287981047e-209	7.7193563258545e-205
ZG cells	LMOD1	1.00881489892735	0.633	0.265	4.14898356461873e-209	1.17661024909023e-204
ZG cells	SYNE1	1.67524017009715	0.841	0.596	7.77235174579414e-209	2.20416123158976e-204
ZG cells	UGCG	1.11166434911007	0.79	0.448	2.94199913731874e-207	8.34321535352222e-203
ZG cells	PDE2A	0.64508479538877	0.39	0.103	1.85245415395745e-206	5.25337473520795e-202
ZG cells	RORA	1.21543572493895	0.998	0.975	1.55952553467665e-203	4.42265846378951e-199
ZG cells	SLC5A8	0.456253012865729	0.252	0.043	4.0223497769007e-199	1.14069817323127e-194
ZG cells	LINC01515	0.529080006153677	0.243	0.041	1.20945684353416e-197	3.42989866257851e-193
ZG cells	SLIT2	1.42406441720289	0.932	0.746	2.50590403156606e-186	7.10649324311819e-182
ZG cells	NCKAP5	0.743991646376359	0.291	0.066	2.89142242767193e-185	8.19978486263484e-181
ZG cells	SPON1	0.547302796342333	0.277	0.059	4.53255846717238e-182	1.28538825570542e-177
ZG cells	PLCL2	1.17005803162368	0.812	0.502	6.33464033506126e-174	1.79644065262002e-169
ZG cells	CCDC170	0.837779549758301	0.689	0.352	1.31861223824261e-171	3.73945244643222e-167
ZG cells	SLF2	1.00604709495219	0.711	0.403	9.77213646126038e-170	2.77128017904883e-165
ZG cells	IQGAP2	0.873576612414334	0.746	0.415	5.65629265372118e-167	1.60406803366879e-162
ZG cells	CLDN1	0.914582176501138	0.509	0.202	5.89397533028001e-167	1.67147246391411e-162
ZG cells	SLC24A3	0.824965330023612	0.376	0.113	6.3389114899249e-166	1.7976519094278e-161
ZG cells	CELF2	0.690528681705321	0.298	0.076	1.06146278929766e-164	3.01020232416922e-160
ZG cells	NR4A1	0.942705461663361	0.89	0.648	2.50434225810084e-164	7.10206420974816e-160
ZG cells	SHROOM2	0.430543263622903	0.268	0.062	5.90633475324245e-157	1.67497747267203e-152
ZG cells	NCAM1	0.914589388590704	0.895	0.618	5.8002963419165e-153	1.6449060396041e-148
ZG cells	KCNK1	0.452815490227424	0.205	0.036	6.20885355358155e-153	1.76076877926019e-148
ZG cells	NRP1	0.831698076325246	0.381	0.127	1.0197953000792e-152	2.8920374914946e-148
ZG cells	SLC44A5	0.506392372198638	0.215	0.041	1.16880711952068e-152	3.3146201102487e-148
ZG cells	FAM110B	0.501661913275473	0.213	0.042	6.95554399960614e-149	1.97252272284831e-144
ZG cells	KHDRBS2	1.21776930019837	0.565	0.272	1.05044686291604e-148	2.97896225854361e-144
ZG cells	PIK3C2G	0.535098065550691	0.218	0.045	2.69351765684033e-145	7.63854672303349e-141
ZG cells	HTR4	0.498470380077662	0.187	0.032	1.27303834326842e-144	3.61020943767491e-140
ZG cells	SERINC5	1.03014055404721	0.904	0.721	1.54446288826498e-144	4.37994230483065e-140
ZG cells	CDH12	1.68491230346132	0.542	0.279	1.56607106216348e-143	4.44122092518941e-139
ZG cells	CACNA1I	0.340698937468514	0.265	0.066	1.73627729767625e-142	4.92390878848007e-138
ZG cells	HOPX	1.0221062743494	0.199	0.038	1.93538837639036e-142	5.48856789660541e-138
ZG cells	WDR63	0.871849277608845	0.622	0.312	4.03439200983698e-142	1.14411323006967e-137
ZG cells	LUZP2	1.37247541378563	0.567	0.282	6.39996948591512e-136	1.81496734651067e-131
ZG cells	KLHL5	0.653399945382709	0.489	0.213	1.15961719376745e-135	3.28855839980512e-131
ZG cells	C12orf75	0.317664128995952	0.183	0.034	1.56471534079322e-132	4.43737623495548e-128
ZG cells	FAM19A4	1.07795023573999	0.399	0.15	7.56122586431116e-131	2.14428804286e-126
ZG cells	SLC12A2	0.891453005168678	0.59	0.305	4.03622120166819e-130	1.14463197058108e-125
ZG cells	ALDH1L1	0.574827315600304	0.461	0.195	1.85355152698122e-129	5.25648677536605e-125
ZG cells	AC104035.1	0.584557297781848	0.287	0.083	3.61231864136111e-129	1.0244174435036e-124
ZG cells	NAV3	0.870016799092587	0.618	0.334	5.94754961989073e-129	1.68666559670481e-124
ZG cells	FGF12	0.813278822681555	0.908	0.68	1.07762489024841e-125	3.05603642625548e-121
ZG cells	INPP4B	0.950355338897555	0.578	0.305	4.91155227679746e-123	1.39286711017699e-118
ZG cells	SCN8A	0.407649450749471	0.256	0.069	6.31726495348623e-123	1.79151316815916e-118
ZG cells	DCC	0.880049054850263	0.228	0.059	9.24827061594535e-121	2.62271706397594e-116
ZG cells	ADGRB3	1.2742806019091	0.342	0.129	1.15039420173028e-120	3.26240291668689e-116
ZG cells	PDZRN4	1.08478090709085	0.184	0.039	3.28779613748975e-119	9.32386106630718e-115
ZG cells	SNAP25-AS1	0.287166938246409	0.156	0.027	5.89813117432051e-118	1.67265101972555e-113
ZG cells	DMD	0.980513165834259	0.852	0.662	6.98313554877415e-118	1.98034741027686e-113
ZG cells	LINC00854	0.603017078746126	0.459	0.199	1.85050766101464e-117	5.24785467587142e-113
ZG cells	PRICKLE2	0.558305742908901	0.287	0.09	1.20617691299647e-116	3.42059710756669e-112
ZG cells	HS3ST1	0.258609118852187	0.109	0.013	5.75955071172591e-116	1.63335098633835e-111
ZG cells	MCTP2	0.80428844193732	0.493	0.226	1.03566766359712e-115	2.93704992719508e-111
HSP+ cells	DNAJB1	0.699443748192219	0.244	0.095	1.08654391863439e-57	3.08132989885528e-53
HSP+ cells	HSPB1	0.882751379255179	0.225	0.082	1.46568719617687e-57	4.156542319638e-53
HSP+ cells	HSPA1A	0.446862953020625	0.189	0.067	1.71838731150284e-47	4.8731745766909e-43
HSP+ cells	FP671120.1	0.791104286561569	0.889	0.94	4.25599476364035e-28	1.20695755502077e-23
HSP+ cells	FP236383.1	0.736137280254048	0.849	0.892	1.18616772526461e-23	3.36385305207791e-19
HSP+ cells	HSPA8	0.266739009475525	0.133	0.057	1.48034253398724e-23	4.19810339213441e-19
HSP+ cells	EGR1	0.29793234057182	0.211	0.122	2.1811167221105e-18	6.18542891223316e-14
HSP+ cells	HSP90AA1	1.63455026012116	0.395	0.318	1.03665378767289e-16	2.93984647646154e-12
HSP+ cells	HSPH1	1.78841575148842	0.241	0.174	5.49287120540048e-12	1.55772334513952e-07
HSP+ cells	HSP90AB1	0.473147395403123	0.258	0.189	9.20785043784493e-12	2.61125430566844e-07
HSP+ cells	PPP1R15A	0.313268981630592	0.173	0.113	2.38259812832021e-10	6.75681003210328e-06
HSP+ cells	UBC	0.410316998827249	0.271	0.205	2.4926827205822e-09	7.06899892729905e-05
HSP+ cells	BAG3	0.802815166466725	0.148	0.102	8.99910941507485e-08	0.00255205743902108
ZG cells - CYP11B2+	PDZRN4	2.66750548642876	0.755	0.047	0	0
ZG cells - CYP11B2+	SLC35F3	2.65628531333024	0.783	0.041	0	0
ZG cells - CYP11B2+	HTR4	2.2467940709071	0.783	0.041	0	0
ZG cells - CYP11B2+	KIAA1549L	2.0167892396241	0.65	0.022	0	0
ZG cells - CYP11B2+	GRIP2	0.574172306297535	0.294	0.005	0	0
ZG cells - CYP11B2+	CYP11B2	3.73973116849251	0.944	0.098	8.99509606354264e-276	2.55091929266006e-271
ZG cells - CYP11B2+	AC018742.1	1.72555705938379	0.524	0.028	5.60799392371886e-239	1.59037099682743e-234
ZG cells - CYP11B2+	TTN	2.2446618844306	0.888	0.093	2.18880712834662e-231	6.20723813527818e-227
ZG cells - CYP11B2+	SEMA3D	1.34350119561698	0.559	0.035	2.29888016719988e-221	6.51939426616215e-217
ZG cells - CYP11B2+	PPP1R16B	1.12751079324669	0.51	0.031	1.63612191771996e-208	4.63987814646203e-204
ZG cells - CYP11B2+	TNFAIP8	1.84087830992119	0.42	0.022	3.18528250108383e-199	9.03314264482365e-195
ZG cells - CYP11B2+	CTNND2	1.97618263814401	0.559	0.045	2.80299442652285e-181	7.94901189417615e-177
ZG cells - CYP11B2+	EFNA5	1.91626534494655	0.566	0.046	4.08773601025623e-180	1.15924105514856e-175
ZG cells - CYP11B2+	SLC24A3	2.92606364227976	0.902	0.134	1.87289328154288e-179	5.31133805712745e-175
ZG cells - CYP11B2+	LRFN2	0.614193318364685	0.301	0.012	1.12052829283891e-172	3.17770618566186e-168
ZG cells - CYP11B2+	PPP4R4	0.783080165236071	0.308	0.013	3.13332631877208e-169	8.88580010740573e-165
ZG cells - CYP11B2+	CD200	0.389802413939628	0.168	0.003	3.51933733332977e-169	9.9804887435899e-165
ZG cells - CYP11B2+	KCND3	1.64652741930526	0.762	0.092	3.03534820429976e-168	8.60794397257368e-164
ZG cells - CYP11B2+	SLIT3	2.86166508713017	0.909	0.15	4.14049915867443e-168	1.17420415640848e-163
ZG cells - CYP11B2+	ANKRD30B	0.867031732681139	0.315	0.014	8.06944048428462e-168	2.28841262693828e-163
ZG cells - CYP11B2+	MYOM1	4.06413276390348	0.846	0.139	1.18478849682736e-158	3.35994169815272e-154
ZG cells - CYP11B2+	NPNT	0.687339649876969	0.35	0.019	5.80270665015523e-156	1.64558957891752e-151
ZG cells - CYP11B2+	SLC35F1	2.29334240591533	0.503	0.049	1.82057542965432e-134	5.16296986095669e-130
ZG cells - CYP11B2+	ITGA11	0.407791363226936	0.252	0.012	1.11087137905501e-128	3.1503201438621e-124
ZG cells - CYP11B2+	PDE7B	2.27232410967512	0.755	0.132	2.20561807545314e-117	6.25491230017757e-113
ZG cells - CYP11B2+	SLC7A1	2.13463320091924	0.846	0.178	2.1644911275007e-115	6.13828038847924e-111
ZG cells - CYP11B2+	ATP2A3	1.00429439537524	0.545	0.069	1.62284253421078e-107	4.60221914276836e-103
ZG cells - CYP11B2+	ST6GAL1	1.45477981765683	0.601	0.087	1.86938296055837e-107	5.30138313784749e-103
ZG cells - CYP11B2+	AC010343.3	2.04952043953287	0.566	0.079	3.70869975397346e-106	1.05175016322933e-101
ZG cells - CYP11B2+	ATP2B2	0.673389761805992	0.364	0.032	1.47861119635625e-101	4.19319349174668e-97
ZG cells - CYP11B2+	CCDC141	0.902120259930827	0.483	0.057	1.00117982653381e-99	2.83924587006723e-95
ZG cells - CYP11B2+	KCNMA1	1.88171577196146	0.846	0.198	3.96286446774207e-96	1.12382873440697e-91
ZG cells - CYP11B2+	ATP10A	2.09428810917161	0.902	0.23	1.44134149823088e-95	4.08750035483295e-91
ZG cells - CYP11B2+	CACNA1C	2.90690705355136	0.748	0.168	7.47424801025304e-95	2.11962199322766e-90
ZG cells - CYP11B2+	MYRIP	1.41205608709486	0.462	0.06	7.72362671230142e-90	2.19034329934156e-85
ZG cells - CYP11B2+	ADGRB3	2.23938091343105	0.692	0.147	4.18042112693872e-89	1.18552562738855e-84
ZG cells - CYP11B2+	CLRN1	0.830613388512022	0.392	0.043	7.9689628839914e-88	2.25991818427112e-83
ZG cells - CYP11B2+	RIPOR2	1.52173942166338	0.49	0.071	2.74600460196803e-84	7.78739445072115e-80
ZG cells - CYP11B2+	SACS	1.52909895944947	0.699	0.154	1.62436581136627e-83	4.6065390044536e-79
ZG cells - CYP11B2+	PLD5	2.08369046844635	0.818	0.219	6.60848954722747e-78	1.87410155069824e-73
ZG cells - CYP11B2+	ASAP2	0.976024345372293	0.455	0.068	1.46600211144834e-74	4.15743538785633e-70
ZG cells - CYP11B2+	RELN	1.15090744498465	0.357	0.043	2.98376497360077e-74	8.46165908863442e-70
ZG cells - CYP11B2+	SNAP25	0.980824196587825	0.503	0.084	7.21750594162937e-71	2.04681250998667e-66
ZG cells - CYP11B2+	CALN1	2.36775653207032	0.986	0.553	2.21526409274605e-68	6.28226744061852e-64
ZG cells - CYP11B2+	COL11A1	0.845056806554949	0.343	0.043	3.18622897752778e-66	9.03582675737103e-62
ZG cells - CYP11B2+	SLC8A1	1.57817312792654	0.671	0.162	1.5488930861279e-65	4.39250590295011e-61
ZG cells - CYP11B2+	NFASC	1.03569094407235	0.517	0.101	2.58576348810084e-64	7.33296667590516e-60
ZG cells - CYP11B2+	ABCB4	1.38183482345017	0.699	0.186	2.72136985338835e-63	7.71753276722402e-59
ZG cells - CYP11B2+	DOCK3	1.65496176483223	0.881	0.358	9.5732340594128e-61	2.71487344690888e-56
ZG cells - CYP11B2+	MCTP2	1.49118326541042	0.79	0.25	1.95361077223635e-60	5.54024478898505e-56
ZG cells - CYP11B2+	CACNB2	2.26605637209154	0.972	0.559	2.20841304715786e-60	6.26283856043498e-56
ZG cells - CYP11B2+	KCNK9	0.305852913413588	0.154	0.01	2.42299414616579e-60	6.87136909911157e-56
ZG cells - CYP11B2+	AL138828.1	0.447230559879064	0.273	0.03	2.07623514092943e-59	5.88799523616178e-55
ZG cells - CYP11B2+	SYNE1	2.31589466856546	0.944	0.62	3.85416345239738e-58	1.09300221346537e-53
ZG cells - CYP11B2+	EML6	2.00155784313386	0.916	0.413	2.49498309888447e-57	7.07552257012648e-53
ZG cells - CYP11B2+	FAM19A4	1.49177732652104	0.65	0.173	5.89559420983612e-57	1.67193156196743e-52
ZG cells - CYP11B2+	TMEM266	0.942047745417569	0.608	0.147	7.05144288667368e-57	1.99971868823179e-52
ZG cells - CYP11B2+	ZNF423	0.895072552153125	0.469	0.091	1.49667136948109e-56	4.24441033671142e-52
ZG cells - CYP11B2+	PRKCH	1.44391011325822	0.72	0.226	1.64570332841272e-56	4.66705006904562e-52
ZG cells - CYP11B2+	CTXND1	1.14301648232609	0.573	0.129	3.7372509259769e-56	1.05984699009779e-51
ZG cells - CYP11B2+	FRAS1	1.60412900734138	0.273	0.033	3.86346217716227e-56	1.09563923882145e-51
ZG cells - CYP11B2+	LINC02237	1.02228395344934	0.49	0.099	1.21211485429122e-55	3.43743651528447e-51
ZG cells - CYP11B2+	RAB3C	0.695838279620543	0.294	0.038	6.51094014409404e-55	1.84643751546363e-50
ZG cells - CYP11B2+	FLRT2	1.40862329675502	0.65	0.172	9.2201685766158e-55	2.61474760664247e-50
ZG cells - CYP11B2+	PLCL2	1.90310659103006	0.937	0.532	1.12473478253259e-54	3.18963536978416e-50
ZG cells - CYP11B2+	SYTL2	1.14086653333788	0.573	0.141	1.60515542027634e-54	4.55206025636168e-50
ZG cells - CYP11B2+	LMO3	0.596366473883611	0.28	0.035	1.24396115213531e-53	3.52774943134052e-49
ZG cells - CYP11B2+	SCTR	0.454328191397242	0.203	0.019	4.12946791118417e-52	1.17107580493272e-47
ZG cells - CYP11B2+	AGPAT4	1.04174577174375	0.469	0.1	6.99974486385089e-52	1.98505764593948e-47
ZG cells - CYP11B2+	SAMD3	1.5238425117539	0.678	0.205	1.12943574065934e-51	3.20296681693582e-47
ZG cells - CYP11B2+	AMOTL1	0.944277346386841	0.399	0.072	4.42878741698638e-51	1.25595982358317e-46
ZG cells - CYP11B2+	COL15A1	1.78269271709159	0.965	0.485	3.5686592102493e-50	1.0120360654346e-45
ZG cells - CYP11B2+	HS6ST3	1.66761433431791	0.923	0.42	1.60349997280086e-49	4.54736557286597e-45
ZG cells - CYP11B2+	DACH1	1.33747242792654	0.951	0.427	9.84271902882763e-49	2.79129668938523e-44
ZG cells - CYP11B2+	KCNK1	0.613726967797734	0.336	0.052	9.85428042322421e-49	2.79457538522215e-44
ZG cells - CYP11B2+	NETO2	0.979373631595614	0.476	0.104	1.10809419950083e-48	3.14244434036439e-44
ZG cells - CYP11B2+	MPP3	0.550212403779645	0.329	0.051	1.30860773914266e-48	3.71108068743467e-44
ZG cells - CYP11B2+	ATP1A1	1.45637662496572	0.545	0.143	1.74215903821722e-48	4.9405888164802e-44
ZG cells - CYP11B2+	PCP4	0.779981958584053	0.35	0.06	6.36095374112298e-47	1.80390287144507e-42
ZG cells - CYP11B2+	ANK3	1.51213055916564	0.58	0.17	6.46202727949253e-46	1.83256631619129e-41
ZG cells - CYP11B2+	PTPRN2	0.785886980552877	0.322	0.054	9.64733845160685e-45	2.73588871149119e-40
ZG cells - CYP11B2+	DOCK4	1.83301603484158	0.692	0.284	2.25703803486454e-43	6.40073416307236e-39
ZG cells - CYP11B2+	CADM1	1.54602925651086	0.839	0.396	3.29367695672281e-43	9.34053848157021e-39
ZG cells - CYP11B2+	MED12L	1.64486422168084	0.916	0.547	3.69628754921109e-43	1.04823018608077e-38
ZG cells - CYP11B2+	AC020636.2	0.30144980269878	0.154	0.014	2.58303826347136e-42	7.32523821137842e-38
ZG cells - CYP11B2+	MAGI1	1.64926592880849	0.958	0.82	7.13845118571917e-42	2.0243933717581e-37
ZG cells - CYP11B2+	PTPN3	0.615114604267933	0.413	0.09	4.32669711792696e-41	1.22700803567291e-36
ZG cells - CYP11B2+	LUZP2	1.37575921545209	0.776	0.309	4.85122679445761e-41	1.37575940664023e-36
ZG cells - CYP11B2+	VSNL1	1.07507661125973	0.65	0.21	3.62366719035286e-40	1.02763577851217e-35
ZG cells - CYP11B2+	INPP5A	1.20936111986455	0.867	0.494	1.66399663841186e-39	4.7189280668722e-35
ZG cells - CYP11B2+	HIVEP3	1.2881230623704	0.706	0.275	5.21677222550307e-39	1.47942443543041e-34
ZG cells - CYP11B2+	KHDRBS2	1.3864463423911	0.741	0.3	5.33852253475385e-39	1.51395160563085e-34
ZG cells - CYP11B2+	ALDH1A2	0.722433620551856	0.322	0.06	7.62617318085356e-39	2.16270645235826e-34
ZG cells - CYP11B2+	TIMP3	1.38263516913644	0.902	0.467	1.57217489198717e-38	4.45853077618643e-34
ZG cells - CYP11B2+	TTYH3	0.971090208617574	0.531	0.166	2.67340234755624e-38	7.58150171743475e-34
ZG cells - CYP11B2+	LINC01122	0.746916725512799	0.322	0.062	7.3697088677115e-38	2.0899757377943e-33
ZG cells - CYP11B2+	AL691515.2	0.39506628681945	0.224	0.031	2.68438983935772e-37	7.61266114543456e-33
ZG cells - CYP11B2+	LINC02086	0.449307113676165	0.161	0.017	1.86503876078418e-36	5.28906342170786e-32
ZG cells - CYP11B2+	ETV1	1.22435887203431	0.741	0.327	1.00000857975528e-35	2.83592433132801e-31
ZG cells - CYP11B2+	PCLO	1.46814309803033	0.748	0.331	2.73275830890807e-35	7.74982928823239e-31

## Sheet: Supplementary Data 5
gene_short_name	pval	qval	ZG cells - CYP11B2+	ZG cells	Intermediate-state cells	ZF cells	ZR cells	HSP+ cells
DACH1	0	0	2.37575726809619	3.13542198825735	1.43628499674879	0.312262148936623	0.239543949741588	0.853142496694387
AFF3	0	0	0.664139497401405	1.54051811487128	0.297756261169003	0.08744936948004	0.0993872907404977	0.194073165036958
CALN1	0	0	3.72620407361838	3.68565153733136	2.20417738574012	0.631991540938902	0.303692728540826	1.43346009367562
ATP10A	0	0	2.28818459078158	2.21740398539013	0.710460772804347	0.0840009095944707	0.0843764949414712	0.38963117953845
ANO4	0	0	0.893312542277089	2.58729034909151	0.997587476630038	0.129126113355877	0.0988674128283644	0.581681983991962
LRRC4C	0	0	1.16595442230813	2.97653963000573	1.32200903883707	0.411552928100579	0.314611585603984	0.951577267047882
VCAN	0	0	0.328177730079961	2.11336609779013	0.90628011253793	0.135632909756583	0.102500768944448	0.457604597916488
TIMP3	0	0	2.36577765743288	2.16367147257636	1.77402323572297	0.536381935788622	0.334252543625579	1.19791278128658
NTM	0	0	0.862754131411429	1.5159282482131	0.298273337292151	0.0559733063535812	0.0568617975492651	0.168680706122392
CACNB2	0	0	3.45905268884853	2.59169164539558	1.65934108900565	0.75415646809348	0.974304956552138	1.17097780339842
GALNT13	0	0	0.0425678755653721	1.01759940693527	0.34860257425508	0.0870530584057994	0.0717833158111172	0.20919280173649
LUZP2	0	0	1.7329589883356	1.36439183745818	1.07974436791351	0.389250743720621	0.135788923816766	0.539251111419633
PLCL1	0	0	0.267416265376137	0.338188757185823	0.340129140645519	0.504924452514122	1.67502151442561	0.410337411804656
NR4A2	0	0	1.35058759426399	1.74767935832005	1.27510646822349	0.937635507688951	0.651540586232079	0.857173579304349
CYP11B2	0	0	2.92463422320263	0.386072123569434	0.193647612321714	0.0968949046581496	0.0348373909835358	0.076154379464639
PLD5	0	0	1.82831744199876	1.72131297545084	0.454232375807305	0.123220503086815	0.0889624374211555	0.307900980099166
CDH12	0	0	0.262692937865836	1.39966194848157	0.721898349848101	0.290811356482438	0.406048770160798	0.393463889507529
PDZRN3	0	0	1.41005712725118	3.26245990334793	2.32398384380888	1.36324575939594	0.492768907346642	1.47968138157704
KCNMA1	0	0	1.89860439938133	1.50227732876544	0.432102388611798	0.146907436459603	0.0993730294015304	0.300011262646043
HS3ST3A1	0	0	0.0286115829066646	0.648620416549835	0.234972456510117	0.0284967794306584	0.020357623539363	0.119434422890037
PDZRN4	0	0	1.68020457159962	0.35485368700793	0.0416235557310445	0.025362801857592	0.0278173599864581	0.0282628516507495
SYN3	0	0	0.341181377060755	1.04540830324345	0.291860566893145	0.0829321596658391	0.0722369270796376	0.144171982303311
AC098617.1	0	0	0.289371257730778	1.01360161755046	0.182898756917656	0.0277639308036611	0.0261277754386082	0.115443499750704
GALNT17	0	0	0.472741450170023	2.30449927897652	1.62248020474566	0.407969834640379	0.710992462626371	1.1315854808146
FAM19A4	0	0	1.26914330342507	0.779011927981961	0.462147464011097	0.100339078007253	0.125538216863966	0.287095556903438
NR4A1	0	0	2.30726266254862	2.45472110594959	1.73358095807946	1.19342827893074	1.14890856009215	1.59329090489105
GABBR2	0	0	0.0826501201577786	1.11209387568701	0.228827494688413	0.0384906587668836	0.0241500714420255	0.153651023627484
SLIT2	0	0	2.26455913912932	2.8612094806715	2.39596961631939	1.52969833564817	0.83131091345214	1.73706740098951
SLIT3	0	0	2.34138588797527	0.842245046520443	0.266368662899626	0.110161515556692	0.0955245338873227	0.149150330848697
VSNL1	0	0	1.12207880785269	1.65509916882217	0.59727163593824	0.0553458571536109	0.0429928483908802	0.309528376900312
PHLDB2	0	0	0.229091569553491	0.215251772608986	0.274839161862868	0.363544332098977	1.03592371004567	0.307668984372477
LGR5	0	0	0.0743323530718443	0.504971306927644	0.0500229551869859	0.0149651119161629	0.0112062902350869	0.0323066785161452
SNAP25	0	0	0.740821444400198	0.622660694251174	0.185584096434288	0.020014701162483	0.0345065713767797	0.0530378744915038
C9orf84	0	0	0.322681470864767	1.201901029393	0.291579001540744	0.0616412286833037	0.0498205114463424	0.172786593218193
RGS7	0	0	0.248639676304083	1.25126452959649	1.30483436304173	0.743113118304875	0.325364862295494	0.998067148400976
VAT1L	0	0	0.508113822497979	1.17999913437663	0.688055557876645	0.062941419666884	0.0496233107775138	0.283807167214701
ADGRB3	0	0	1.45677994919587	0.681763531300865	0.127751605621951	0.123617656801587	0.113463304208419	0.14477982196861
FLRT2	0	0	1.22717359421463	0.947931356010068	0.491144957308455	0.10450412752998	0.0641992953626117	0.196757467293473
UST	0	0	2.00595965164466	2.48540844507227	2.09160058614621	0.969637004467495	0.703294922885449	1.23010971095318
SPOCK1	0	0	1.31734475312024	1.58218847861312	0.851906583826107	0.269547811511767	0.262911334507163	0.501145992871991
EFNA5	0	0	1.0644887287269	0.292731172379747	0.0536962743517333	0.0244608983700591	0.0259100941795435	0.0380889854766926
PAPSS2	0	0	1.74151859764493	0.855429154690629	1.66811470818771	2.34986369007488	2.54537143445032	1.46143230399552
LRP1B	0	0	0.975353191705843	1.12144404731175	1.06392681031489	0.55023589676748	0.286393124978492	0.655983148104665
HTR4	0	0	1.46144974721895	0.278995211989704	0.0458341663816812	0.0147135569580897	0.0160028166852622	0.0351902065304421
NRP1	0	0	0.691075236713761	0.662589272175623	0.232024790122392	0.154519015523366	0.103585313429439	0.236687800426099
CADM1	0	0	1.87569725707303	1.88180002061364	0.925521295495801	0.397415174117201	0.216298873389048	0.616805377238059
STXBP5L	0	0	0.634457148404443	1.33147584804732	0.436229952248001	0.10920294427498	0.174863612129452	0.232216942910961
NXPH1	0	0	0.294510142064616	1.93139876641553	1.85044166785363	1.69310029858828	0.944866450309791	1.6105565066004
SH3BP5	0	0	2.96664371543247	1.91087617586051	2.37833932525006	2.8669586813211	2.94704760335554	1.9532358225822
RORB	0	0	0.755279286151242	0.609123206085148	0.454591352974906	0.226857334172706	0.0768339521717816	0.251304199835338
NKD1	0	0	0.241522029062526	0.588155786388005	0.0912659240314472	0.0339637271208945	0.0304012877731011	0.0675472818151275
NPC1	0	0	0.551993209888995	0.484032958893941	0.817596501349424	1.04624850296412	1.30807755339315	0.633646773901419
TTN	0	0	1.80549057291858	0.801051141573998	0.118407275308685	0.0253281922928447	0.034461235779599	0.0817761610518745
MBOAT1	0	0	0.533584928259083	0.799318474178674	0.261925237467842	0.0739749878731723	0.111781282393469	0.186736343555929
PRKCA	0	0	1.25862793032537	1.04939658225341	1.62694050059452	2.80753952641752	3.21462153375842	2.02703630795326
BICC1	0	0	0.570569980748498	0.808471120800518	0.27892914438623	0.0987848305472134	0.0565654664110516	0.17612275146517
LURAP1L	0	0	0.0450853482343933	0.0459391122776564	0.105073870715872	0.278623208040791	0.551986483060155	0.15604212899121
INPP4B	0	0	1.10685086669828	1.03556382924696	0.827265672460522	0.310317423922109	0.149328670673811	0.554481934321991
SERINC5	0	0	1.48666538228217	2.34466467562349	1.78468201296312	1.26875229839862	1.03234423450806	1.51362879985511
GRK5	0	0	0.341508206763723	0.146622727347286	0.615638635600673	1.64336061005481	1.80704834953083	0.728158539648732
CNTN4	0	0	0.0789714261905862	0.433315811346308	0.124405569819419	0.0512050824312336	0.0663934640180293	0.122869484551824
NEAT1	0	0	4.12933925916143	3.43648391831248	3.88223677169449	4.40189997274602	4.86042298518892	4.03280291602126
CTXND1	0	0	0.866975677322031	0.411952145093276	0.292503917733146	0.110169325122151	0.0378390443835075	0.165726347716414
MERTK	0	0	1.72655439785778	1.97684405028822	1.22799932458649	0.549171327612729	0.286741058871099	0.930386352597061
GSE1	0	0	1.11115557661043	1.29039053641053	1.91783398180739	2.99236099824585	2.59684598770348	2.17572622038471
ELOVL5	0	0	0.944154789679288	0.939409759810707	1.29051457380501	1.50336562761074	1.51473077668271	1.13655543268774
DAAM2	0	0	1.08617581930191	0.81386365206031	0.756658660507782	0.583307171929688	0.19305949034997	0.568381028621669
KHDRBS2	0	0	1.40643388336296	1.12737136061971	0.654659039938721	0.340795226709369	0.16553788218838	0.380701401932277
NCAM1	0	0	1.51028978083208	2.29464042678145	1.89774980572104	1.25961585120206	0.545220479328608	1.47191108949714
SYNE1	0	0	2.7824427864585	2.07044513794121	1.06211828472927	0.742668774679512	0.909599408843119	0.837536648077396
CLDN1	0	0	0.176692717364229	0.87397527073414	0.416335084290171	0.231912441138453	0.149894212618189	0.309011717858579
LMOD1	0	0	0.720564984534891	1.21802724938163	0.608241590126652	0.293725546461216	0.241922653551003	0.657752928867161
LDLR	0	0	1.51390664476832	0.647249929832293	1.30389801281308	1.62061210618939	1.84441650665547	1.21616930787885
FAM135B	0	0	0.677206593249046	1.03556042841287	0.45405199812924	0.125326740355262	0.0835990505063813	0.297572011197161
ZNF385B	0	0	0.197494013383099	0.296284325611681	0.311872890976133	0.580136709768801	1.3828674482711	0.40781827963156
CHPT1	0	0	0.391048734796442	0.307956590117555	0.426132920088015	0.670521613621133	1.25943320494175	0.46035869206375
PIK3C2G	0	0	0.0489981454556425	0.318708680941328	0.0782252415237687	0.0425741392215539	0.032525495039916	0.0485438909146188
CACNA1D	0	0	3.14108981227255	2.3883883362098	1.72718079682444	2.22361736437341	1.58597673008324	1.69781865456365
DCDC2	0	0	0.0388090422261617	0.593871283508762	0.171365121219292	0.0226760093354138	0.0245219706895735	0.13886049149007
PDE10A	0	0	2.27242846663468	0.425918646990006	1.2849545144587	2.14099802419822	1.89099511464368	1.26333137566641
RAB20	0	0	0.423635399176635	0.258366696120174	0.57934499979293	1.01170319692028	1.15344068919957	0.496950129619895
GNG4	0	0	0.0352457808138429	0.0260483143079034	0.0294500924461152	0.0602516784332161	0.270771267031863	0.0309750387631134
LEF1	0	0	1.07154650566027	1.59357739582862	0.876610407693448	0.308984064857288	0.107111162212172	0.515657811222589
AC104035.1	0	0	0.0690044958677372	0.437337785414725	0.220543308991134	0.0770299481320605	0.0238102312921532	0.114195767543536
PRKD1	0	0	0.907281864059116	1.83129396659842	1.50189682035581	0.94902935161407	0.77736242195808	1.03764415148334
NAV3	0	0	0.354177851552412	1.13436675536875	0.844585327216005	0.360120001685233	0.273630159571872	0.565419271121338
UGCG	0	0	1.37717162164148	1.6712889997289	1.20153619646551	0.549068769058578	0.304051702019145	0.85749334920531
SLC12A2	0	0	0.448567036521229	1.02158524681359	0.754537349827295	0.302624404153903	0.201412563611943	0.433588196467294
CYP11A1	0	0	2.15886399016813	1.19769590344017	2.06544887263902	2.74960219181588	2.76851619568084	1.94589175985045
COBLL1	0	0	1.55615203540441	1.58009853091523	2.10281467061196	2.6514023675651	3.13758851355226	2.02385047524947
MAML3	0	0	3.22827750187585	2.55273881593286	2.4576536457891	2.05930451879453	1.44619232884749	1.83508282012971
WDR63	0	0	0.510831279573681	1.06053491398204	0.835340656263423	0.374880217102164	0.11895845003107	0.476886764256131
AC019197.1	0	0	0.074982469651975	0.0726801457699599	0.0992582244117757	0.214717542219009	0.516250078222508	0.125445812990629
ADAMTSL1	0	0	0.971791847311893	1.41201493418537	0.964050765898291	0.289262500224665	0.154197703141228	0.66925414252531
NCKAP5	0	0	0.219652896513857	0.46524472693818	0.0701083910631666	0.0731160576708688	0.0524692896694134	0.05288026624829
CD9	0	0	0.480021524873716	0.529266940529811	0.45234360357949	0.259282470590041	0.183017016808942	0.298937903468471
MCTP2	0	0	1.48621371070458	0.823254193245709	0.638624278635899	0.227959344055513	0.0897421849281036	0.305453403060644
MASP1	0	0	0.00947572110588224	0.0124523091153796	0.0127867805956957	0.0327789817927036	0.335534165923689	0.01281200237336
SLC16A9	0	0	1.08322385042283	1.36059296957386	1.6656465914334	2.03266788537644	2.52746384662139	1.62004529717544
PCDH15	0	0	3.12780256386562	3.65866724276861	3.26976949985017	3.09437563607223	2.28538689803136	3.1148003214104
PLCL2	0	0	2.43737533640348	1.77176470967973	1.20155699351416	0.78887654559255	0.327185977223111	0.760853830783202
NRK	0	0	0.313270551013846	0.965481667557661	0.596850740094295	0.405805511101813	0.170833097209197	0.403387021424748
GRB10	0	0	0.735776954474748	0.208166080496282	0.466291136244662	1.14141354456985	1.5070489778952	0.646477037031941
PDE2A	0	0	0.360552809434121	0.578282921457594	0.242933778612904	0.0643077759115909	0.0641162819113514	0.177686116722237
NNMT	0	0	0.0169681588455509	0.057872837467545	0.0471686745258408	0.0672091462804478	0.451817459053792	0.095273310192465
EZR	0	0	0.501734354199197	0.587412489841198	0.830759393057811	1.25986389329338	1.3108035269496	0.805101064258383
FGF12	0	0	1.72123927522643	2.33912752405846	2.04110913190009	1.42999995599875	0.639537296496778	1.57161874059136
FBXO25	0	0	0.357759700588029	0.326601215376279	0.430245086867102	0.717675416537881	0.912347184115831	0.392789243549097
FRMD5	0	0	0.861938015190251	0.710274336068775	1.71579307699665	2.17953312058168	2.13816337028372	1.68946178620072
SYTL2	0	0	0.857442929815276	0.684728030340176	0.231808272852869	0.0730553460426993	0.0366912044585833	0.155180098393399
LAMB1	0	0	0.823470029579469	0.873620380758177	0.288655430439463	0.080925420134511	0.216469505560911	0.21225185458661
DOCK3	0	0	1.88527290064369	1.09743839402007	0.708128462212139	0.432626060049714	0.288822544243038	0.547111097724732
AMOTL1	0	0	0.545764709857943	0.396904353473713	0.12044295709057	0.0241332305722274	0.025776559382882	0.0854999336117215
APBB2	0	0	0.561253643801615	0.573048818108412	0.563300224991141	0.702771369239759	1.58145185195399	0.626138001297962
RDH10	0	0	0.0341269166609633	0.0103276051998025	0.0243951071441834	0.059715812613058	0.228839081905014	0.0393440415345733
ALAS1	0	0	1.91365771209038	0.894302412824026	1.57619376617641	2.12305493016669	2.03219154486711	1.43270800502476
MTSS1	0	0	2.17168318817389	0.831289061335771	1.37685921352941	1.75892781105476	1.93787606622342	1.15120961277778
SHANK2	0	0	0.268788285381817	0.543531817319267	0.254493699478146	0.201708031274213	0.106579530682144	0.19822037371291
IQGAP2	0	0	1.3400620795626	1.48800593142409	1.21474566288115	0.563554965042332	0.15339323189089	0.826339268052362
NHS	0	0	1.54602959092305	2.12569609514176	2.08338960204008	1.98338404240131	1.10516357733072	1.6797292004993
FAM196B	0	0	0.0159216636250554	0.205100227355891	0.0318557062246327	0.00779613706850822	0.00448459849286207	0.0271248077737975
CCDC141	0	0	0.640062543236667	0.355261980280345	0.0685090245720551	0.0164425030192527	0.0177405862397662	0.0354514400226329
LSS	0	0	0.189443112602188	0.173145407436782	0.201888272044394	0.240682960020622	0.597375640626048	0.205462122877051
HDAC5	0	0	0.569178592586148	0.686248798364266	0.589428334891567	0.300733593375848	0.281425798956891	0.313580865682806
ST6GALNAC5	0	0	1.62846026741365	1.63582653767984	1.6357453628716	1.15258185649036	0.384083451225091	1.19869387510689
RAB38	0	0	1.13068340327754	0.63782198751072	0.723781707834243	0.453174654990269	0.14733325318064	0.350845624192005
RAPGEF4	0	0	2.87868894913366	2.02932491918182	1.86665310355454	1.72818239234944	1.56288112773248	1.63785761141868
PRICKLE2	0	0	0.315319726039423	0.406900284872862	0.185803535021858	0.0783991890242774	0.0355100009750605	0.112400015731816
SDC4	0	0	0.269914255886342	0.183870827804723	0.153907376400953	0.245856722162838	0.592955424831088	0.133764592602286
ITGA1	0	0	1.41062445909475	1.46085875227305	1.50737454117713	0.956119988658412	0.653074804086256	1.10617049950721
SVIL	0	0	0.166574649699094	0.246399807871433	0.210403916017503	0.687638399132624	1.07341120721446	0.358608603300881
MCOLN3	0	0	0.754295704739131	1.4185455691985	1.08774365792969	0.431355132464746	0.114203067284665	0.583897803339614
FAM110B	0	0	0.209049498921248	0.31373610070561	0.0586862764747121	0.0328759338676917	0.0442125690649045	0.0360208639306112
ETV1	0	0	1.23929271578395	0.801604438483373	0.524749200319762	0.397037603649757	0.175188215833955	0.397945207892836
B4GALT1	0	0	0.227997203782838	0.351540936988903	0.608650360124531	0.943273773331201	1.28976105572335	0.538884844686783
SLC5A8	0	0	0.133674391823768	0.340323411141317	0.136666186444807	0.0124367813996282	0.00830038662034195	0.102971215407352
SPON1	0	0	0.164042363014553	0.383064394988124	0.101152531041169	0.0501849939302314	0.0430873536443589	0.0754380284261986
DMD	0	0	1.65145463674707	2.04580211314679	1.40466156832641	1.144358573184	0.994280565590671	1.26529919319057
AGTR1	0	0	0.209067465539771	0.501093454646303	0.26896917213657	0.166276896862294	0.0317359154898981	0.189227156980902
ABR	0	0	1.28918209523484	1.50088836189224	1.27977315768132	0.970132911229744	0.699690225729605	0.958205059346576
RORA	0	0	3.27974159555096	4.13889054115366	3.57102791459451	3.03826150840221	2.60196529439543	3.19776069257291
PPM1L	0	0	0.544304225353907	0.389061067399888	0.498536940290701	0.683516556842183	1.20282476349387	0.527312396764828
NR2F2-AS1	0	0	0.297158567400882	0.917983485210039	0.651139693616102	0.32262357073273	0.158611188891605	0.457440414027681
DPP10	0	0	2.6625248689999	1.98524274353851	2.13901743344178	2.11134391699182	1.19686922514469	1.79049670193068
LINC01515	0	0	0.330594596918428	0.337061200966555	0.0747629257072721	0.0332494224948801	0.0211527395656429	0.031486182814844
LAMC3	0	0	0.298503541140175	0.776148400510763	0.486548928786698	0.10007918426366	0.0433731181391092	0.325552609367279
PRLR	0	0	1.16819837541312	0.579713448523891	0.889136088658408	1.7412902674481	1.81145824065626	1.1179146619796
UNC5C	0	0	1.7963759416108	2.21856073775464	2.19598229892511	1.72522873194486	1.38768310215353	1.76688926770365
PSD3	0	0	2.59976390356073	2.25643984415841	3.01588502761607	3.50395757369241	3.6320652738493	2.74081786336316
NRCAM	0	0	2.27647928784649	2.73910814928142	2.39973165496048	1.93264851760355	1.62185869922124	1.90993037386633
RGL1	0	0	1.19867668329328	0.931117177822087	0.72882825395806	0.550995233196622	0.309987381703979	0.530467993769633
PLCB1	0	0	2.08208598848575	2.32500137876007	2.23738307768785	1.83248739984157	0.963269124493516	1.76083408751079
ZBTB7C	0	0	1.47539335449462	2.10686474333958	1.8016748999963	1.80452625261854	1.16266403345604	1.58681163314659
CCDC170	0	0	0.882066226640224	1.22501092078939	0.749329896575607	0.479249059555695	0.173136101384641	0.603097891315816
DUSP16	0	0	2.40195881969413	1.65702298998918	2.08024934326283	2.11439648324619	2.16322118833875	1.50993786245983
PGM5	0	0	1.60559963230383	2.07214070899819	1.72685981552145	1.21848344258676	1.00904434021625	1.35605227338285
ADAM22	0	0	1.50073878855611	1.45830851538988	1.18097216336316	0.686984701071461	0.387845968367782	0.756135027635718
LIMCH1	0	0	2.92643459223894	2.6187250249967	2.51598909212293	2.04789649334192	1.50169268812932	1.95235503888779
MED12L	0	0	2.21026046420672	1.07944555939473	1.12035970126177	1.06761724162415	0.413517596809314	0.790791870450694
RERG	0	0	0.863318632064254	1.24441470041367	1.01238942998634	0.857569065891358	0.715454629740041	0.865328469778352
SLF2	0	0	0.781148177539448	1.27871540199608	0.772807462104734	0.415067736470692	0.356829899655737	0.598554851560128
ELOVL6	0	0	0.109691852775498	0.145866097772446	0.197816680844315	0.434864919320935	0.872328692860512	0.26177401725503
NDEL1	0	0	1.05833539559801	0.906395484448071	1.18690198462937	1.37863183172313	1.3694203301378	0.875858129416936
CACHD1	0	0	1.00843323818918	1.69547752409751	1.50818643166229	1.10674310095762	0.742389900264237	1.08788515809089
RALYL	0	0	3.24737226454617	3.36245026833144	3.58390385030949	3.45633961099533	2.66159358519349	3.38320007586573
TRPM3	0	0	0.35289310808084	0.518023803728965	0.232729224789625	0.171667096457592	0.176887614898325	0.158487285540374
ABHD2	0	0	1.31923787247354	1.22112578638748	1.0135422205117	0.803764623432599	0.644370284303131	0.731599077087571
IL1R1	0	0	0.168809332562892	0.475279715214832	0.501451823839411	0.595930092334695	1.34740398844754	0.420417905849252
MIR4435-2HG	0	0	0.634471789968944	1.15097603047573	1.1091287600671	0.718317396726233	0.493723694932669	0.764735728660998
ASTN1	0	0	1.37919915092459	1.4623509184269	1.263755194976	0.776635018862928	0.223249707467228	0.951598002442805
MEGF10	0	0	0.20850619305706	0.472102126592169	0.180295090719252	0.0578146832566627	0.01957085032556	0.0914014170293533
MCF2	0	0	0.457837711717378	0.675919091434424	0.622861309130524	0.390846843157583	0.329291079612726	0.477362771661027
RIMS2	0	0	2.28460217184134	2.62756750567892	2.24588308957376	1.98779088855353	1.70241853468191	1.90800978265544
ERMP1	0	0	0.462115521321547	0.194439434315717	0.40946936685678	0.529782685993364	0.721865016670251	0.288563302614695
MLLT3	0	0	1.16342698765335	1.35887041224099	1.10477647748912	1.04627754518589	0.857398279239439	0.913568809146638
ABCA1	0	0	1.61842961937021	1.26803172737258	1.76259871692208	2.19289836136649	2.37242302882764	1.94152043062912
MYLIP	0	0	0.128300569227792	0.37959353003079	0.199545450757768	0.0834019830252889	0.0845855275734521	0.137752845300249
PFKFB3	0	0	1.03969851710494	0.917268175193709	0.664248938965438	0.389721162424981	0.319649726499363	0.487531650360339
CAMK2D	0	0	0.970971159485416	1.55745290079093	1.00142391935024	0.746395916350881	0.906469837080364	0.872014514609609
PIP5K1B	0	0	1.23699221753668	0.810672466315486	0.779119999790484	0.598426973081713	0.311613679505941	0.533550837330044
RPS6KA2	0	0	0.300548279356536	0.237978190401364	0.304736365646014	0.441660458931755	0.77952061714101	0.296662491182822
GTF2IRD1	0	0	0.596565658019751	0.732025859022702	0.860506248055493	1.20521524626019	1.40953876808417	0.884911737840912
CARMIL1	0	0	0.423738811050559	1.14892766916067	0.951091997132561	0.832976727231676	0.320529837270778	0.841956394959575
SIRT1	0	0	0.47081729342657	0.569531575482451	0.68438405647884	0.827130338557199	1.19472895781575	0.530345974320668
ZNF711	0	0	0.444807253945454	0.377789021531608	0.227644740361206	0.0872666957453301	0.0262910753549921	0.143170873120239
CAB39L	0	0	0.341550687834383	0.74201851856757	0.547967798540524	0.314924825715436	0.201384811250559	0.383601363348251
SLC26A2	0	0	0.67516071959387	0.292241440044845	0.584420184823245	0.677144844382231	0.863759747727832	0.428894518762625
COL4A3	0	0	1.89106197226427	1.63733401804819	1.39369309198034	0.868304310639191	0.773411531417209	0.996559807713636
STARD13	0	0	1.7592240699462	1.35068889421911	1.60003136084734	2.1255601428393	2.21895135154523	1.33479514062025
SNAP25-AS1	0	0	0.184288784037494	0.188862439392216	0.0541298679164507	0.012534906074193	0.0155541201920006	0.0218186705992461
FHIT	0	0	2.93003667367863	2.63288349392593	2.90713589978332	3.17482058794597	3.36799582598135	2.71373813229602
COL27A1	0	0	0.310622074494691	0.391131566401685	0.225531134283591	0.0720076661641098	0.0462623626012278	0.160983742528946
INPP5A	0	0	1.66450417701493	0.984337868229791	0.884191538710489	0.641922319719316	0.431967073796149	0.662614399801377
KLHL5	0	0	0.282700236550971	0.716730391595588	0.342503668051776	0.196864021326838	0.160840501434846	0.317685850848749
LINC00473	0	0	0.727623036144664	0.105210524392453	0.542599517152258	0.845166891327863	0.774993487317441	0.302925102555051
ZEB2	0	0	1.67580872953048	1.21242481428526	1.55364389361457	1.8904845289325	1.98559983411361	1.3542993171142
RANBP10	0	0	0.502400496391164	0.412154578276978	0.568493313353761	0.779001733792523	1.2772346477279	0.590558865875607
IGF1R	0	0	1.95141363124192	1.99156821054321	2.56644027872852	2.96935552054278	3.09538580172992	2.41320293764606
ETV5	0	0	0.629343180169608	0.594104615985883	0.536094684209483	0.303865890379125	0.101053527305624	0.354644224161877
PBX3	0	0	1.61548547422772	2.43956120279587	2.41232650944215	2.20205296457381	1.71636539345331	2.16117857407266
MLXIPL	0	0	0.452893117202548	0.267214173476148	0.523077884210616	1.16214233429036	1.48495945335012	0.761533601830743
MITF	0	0	0.27691528686462	0.195910518579493	0.30086789310031	0.474143887553912	0.906457115965662	0.335715048468957
CYP11B1	0	0	1.30472832165851	1.70305255243472	2.96778999348955	3.30996079594877	3.07298859430908	2.88655637498361
CYB5B	0	0	1.23680038106486	1.83891580492653	1.48349284054009	1.17045216086714	0.976783565109393	1.26166974815648
RASAL2	0	0	0.911863957020792	0.335690409230437	0.344268871346575	0.584257534985107	0.90831392664972	0.404547316072605
AC108062.1	0	0	0.260569336847725	0.231177831591688	0.380735044310472	0.542112581980015	0.887403402687343	0.35625586720225
MAP3K5	0	0	2.03344406265427	2.32155254089772	2.85235804978888	3.23526211441961	3.56294259998555	2.93804497515633
PLSCR4	0	0	0.496094089070086	0.740485589168904	0.51777812925468	0.520134206372562	0.508438251993381	0.448957917346556
IDI1	4.94065645841247e-324	6.91691904177745e-323	0.360824057279613	0.233446603880014	0.337495456143035	0.443971046140122	0.627982148535977	0.215583845290709
APCDD1	1.13635098543487e-322	1.6254759748177e-321	0.128280308816842	0.251564723376569	0.135560337894952	0.0241204906261681	0.0112370048193272	0.0779354669864484
NOSTRIN	1.33397724377137e-322	1.89721208003039e-321	0.237032068962156	0.555436538097057	0.531124955060845	0.211786407855748	0.048599017293039	0.290812041846832
ST3GAL4	2.94463124921383e-321	4.16694965702507e-320	0.588711090893425	0.817324847690739	1.06370590767864	1.43791655470066	1.56016083992798	1.00700046108307
STAR	1.22701203144674e-319	1.72818728193164e-318	1.44933610767906	1.17243225937044	1.32298611366541	1.73357035973645	1.71765550784248	1.26905994343931
HOPX	4.48596784454477e-319	6.2887392763726e-318	0.305619544491399	0.373067569055358	0.104602572660024	0.0314151448411661	0.023738576946697	0.0315755292485554
TNFRSF19	9.36743523858545e-319	1.30708376847129e-317	0.199120137915191	0.244711727390726	0.0321018590175581	0.00690976013631859	0.00718169928247833	0.018039624804612
ADCY2	4.38288598819645e-318	6.08734181496139e-317	0.0165349529920855	0.280601663297114	0.124485407828518	0.0290545591106947	0.0442032767355211	0.0783967054644536
HMGCS1	2.81105566120419e-317	3.88625209031499e-316	0.193037932884971	0.114284012773856	0.162059038682754	0.17921902430893	0.481186575813788	0.13988819306617
KCNK2	3.41040570804291e-316	4.69321886233017e-315	1.23766360142124	1.30346416241319	1.40520209728437	1.26883389090035	0.653569187683849	1.07248802512357
SLC24A3	8.55564323866869e-315	1.17200592312493e-313	2.22297468969658	0.657460471434677	0.165799906589941	0.0960584074558081	0.182899323687572	0.133495097378796
SH3BP4	1.00557073932857e-314	1.37123282633917e-313	0.172202356129358	0.653134276938864	0.556230765554034	0.176167876413764	0.124586113735163	0.150227082783653
ZFAND5	1.70695103811634e-314	2.31712810601926e-313	0.832982224683269	1.07762502899725	1.28261932495925	1.34182175820474	1.63281993083009	1.05206979244827
PAH	5.3529249057074e-314	7.23368230499397e-313	0.0322316172991647	0.0135785605651283	0.00598639769861942	0.00994720352704656	0.207564579678564	0.0232719683655289
ARRDC3	1.89932209536876e-312	2.55514183233463e-311	0.79894964433779	0.973591318485389	0.965443432974157	0.726903766137025	0.65589681944585	0.622028630235938
ABLIM2	2.22988148645625e-312	2.98644841936089e-311	0.514748855770252	0.369007572356146	0.25115647574002	0.113192586308325	0.0709973614690952	0.191005526512106
COL11A1	6.62714592464743e-312	8.83619456619657e-311	0.471850187445427	0.196866475955344	0.0772105812498224	0.0171150664020878	0.0146199057696611	0.0351961045195854
DCN	5.38967635367228e-311	7.15443763761807e-310	0.0330886258096411	0.555555216747839	0.321701401330145	0.128995180732224	0.146542467643655	0.288702808899267
ACSL4	5.51318699365495e-310	7.28615021187879e-309	0.315961413823698	0.347872692715631	0.434988952359181	0.447535985297912	0.75889286010004	0.298033964038799
HIVEP2	1.60579769907855e-304	2.11289170931388e-303	1.14889704662479	1.30160945025861	1.1886411293279	0.855525928782989	0.673214781772051	0.778029018619711
CYB5A	9.93695459680244e-303	1.30178444499595e-301	0.0241267984994518	0.0197793884403822	0.0083697282322037	0.0207562734679439	0.273531939967895	0.0273081582588713
IPMK	2.32866102000054e-302	3.03738393913114e-301	0.14517257101179	0.0957178085599693	0.0961620001944879	0.110670961689497	0.335390597763727	0.0735096572725257
PCED1B	6.9068405806509e-302	8.96992283201416e-301	0.389067995205295	0.87861480383156	0.913257942402162	0.872399628984327	1.33276327578927	0.752216971851024
SEC16B	9.26976954784345e-301	1.19867709670389e-299	0.136165849817685	0.047993882442996	0.0513355217179658	0.138656727924053	0.405083577250959	0.0773233680084273
CACNA1I	1.81377069521882e-300	2.33532707538903e-299	0.0621675183307129	0.337147343806737	0.138291606650269	0.0514990677580774	0.0339724371469434	0.0825724562593451
GSTA1	4.78347219510022e-298	6.13265666038489e-297	0.0549820695203728	0.0335130981623481	0.0506757481315137	0.345038502138114	0.535677417515213	0.1154577912723
EPB41L2	5.85800540984573e-297	7.47830477852646e-296	1.21929283223694	1.00682643056413	1.1028539390661	0.718628042482337	0.364478846300641	0.627469480825831
AC091806.1	6.33511280483735e-297	8.0531094976746e-296	0.186018123992329	0.124408036695272	0.418793690216984	0.562097405133679	0.576701301639665	0.347315105373816
MOXD1	1.22879819563291e-295	1.55544075396571e-294	0.0540780955834008	0.420027794473407	0.334066994258291	0.107822065337782	0.0424164640423101	0.177466476872736
KCNK1	2.99947950095959e-295	3.78085651381461e-294	0.44503244814103	0.282147072021835	0.105885275137581	0.0201257748921575	0.00779609605520365	0.047389990020177
FMN2	5.39719054968616e-294	6.77471617115417e-293	0.171152170361518	0.0852176693931828	0.225580789356513	0.360552636732137	0.577618129665025	0.255654885897655
LINC00854	4.6826223808167e-293	5.85327797602087e-292	0.192238297774573	0.741532435720559	0.377952166807643	0.243820568899346	0.193058203703305	0.255395173426996
FAM171A1	3.2505252376406e-291	4.0462969763161e-290	0.459461368059653	0.325600865409786	0.12098361574713	0.0661881789113591	0.0484196928714647	0.0877158182294643
RUNX1T1	5.57593020816683e-290	6.91231017541343e-289	0.355100081890813	0.40091935987476	0.231623539346803	0.114152461772122	0.0368779595356776	0.165043883656634
TSPAN13	4.40668226898225e-289	5.440348480225e-288	0.300310678315291	0.380850817333392	0.272143116367067	0.113132546461274	0.0761892826463123	0.145286859548663
FLNB	1.39594329477774e-287	1.71632372308738e-286	0.407504270457483	0.390853269784624	0.991668266943969	1.39081465511209	1.44579217925004	0.740140791169636
GFOD2	2.61310660211325e-287	3.19972236993459e-286	0.108265961203598	0.0793255186195889	0.145852712696222	0.174756221494586	0.376547485848344	0.155787291899703
KLHL7	1.01631324948329e-285	1.23940640180889e-284	0.555022095193285	0.507957800162482	0.37960806090005	0.18144385214772	0.205582986974201	0.308660193580528
BMP2K	2.90511138703413e-285	3.52847536886736e-284	0.176171543920152	0.159577979775212	0.15180954625944	0.18580596168059	0.471510802476576	0.139982982287541
AOX1	2.30937919538151e-281	2.79360386538086e-280	1.04417981788969	1.22608706557531	1.634195233395	1.88907308394887	2.07101755184199	1.38126947773158
EXT1	1.17549365983432e-280	1.41625742148713e-279	1.83531116422151	1.99319816208627	2.02135836721515	1.91424009626018	1.43574731959826	1.7332014841439
LSR	2.67108001931673e-280	3.20529602318007e-279	0.589363894399706	0.499544543705367	0.381483066140075	0.19070097615979	0.0808520401114746	0.218339384377747
COL26A1	2.93353342281104e-278	3.50621524638769e-277	0.45779762427022	0.590947633300437	0.485268024649648	0.268436325570467	0.108869942005022	0.39496220069383
NFATC2	1.68845265399161e-275	2.01006268332335e-274	0.189500406330539	0.235705978355704	0.0734488275425549	0.0196514039953323	0.027329740812212	0.0453271954712423
TMEFF2	2.04850657228468e-275	2.42905917662215e-274	0.0293827170096382	0.108858695433881	0.0206554593278421	0.00746833725915124	0.00700342611153923	0.017559714023657
ATP13A3	2.13007293520692e-274	2.51583417544125e-273	0.779384789478917	0.788729281196362	0.696501497560861	0.444932673657121	0.440974066596902	0.436160580596483
CELF2	3.64392142055257e-274	4.28696637712067e-273	0.112331058375971	0.471231917084135	0.140062346689695	0.0701299485877774	0.071131401989151	0.146391386053761
SORBS2	4.72556825800446e-274	5.53777530234897e-273	3.36130331047335	2.66801378500417	3.04706273160313	3.24387599325957	3.48638897337453	2.73879168199801
CYP17A1	5.94408157731374e-274	6.93861662721448e-273	0.297552730705342	0.257032381854886	0.762758660193181	1.51615162640493	1.12145191473326	0.877727525979811
FAM169A	1.25143538805204e-273	1.45515742796749e-272	0.2700387115538	0.285715047525287	0.112922788702187	0.0529315567403533	0.023161228177496	0.0750120567537179
P3H2	2.72455384683863e-273	3.15585387664706e-272	1.72237714175015	1.55637639905691	1.97170516738427	1.75921532448911	0.910403961037754	1.54027301693812
ATRNL1	3.43059523288723e-273	3.95837911486988e-272	2.88896857543284	2.04447971757883	2.33649821460996	2.38375048855324	1.36007328969507	2.02050434833858
ACSS2	3.44432095832161e-272	3.95898960726622e-271	0.27949170078619	0.283206681150662	0.294755987176273	0.332165649124368	0.698830482878803	0.28563126652274
KCNK3	4.64056507747001e-272	5.31362413450764e-271	1.77198022702721	1.58381830481629	1.65621833534386	1.60227613946992	0.796736880457239	1.24205443855947
WNT4	7.7284098829103e-272	8.81567667252126e-271	0.132740984990902	0.190438101975614	0.044982657996932	0.0128439605648307	0.00384763136160031	0.0420482008738816
ST3GAL5	5.91097822432654e-271	6.71702070946198e-270	0.626217526478139	0.995231571011378	0.994810788412463	0.838575887366661	0.660682900626609	0.993511765508168
SCN8A	8.40119526940826e-271	9.51078709744331e-270	0.114554106154811	0.330956567177877	0.190044380213737	0.0365470366687977	0.0206361705289078	0.0899197872481434
BRINP2	2.92207155440103e-269	3.2955694222568e-268	0.371639536757094	0.500216095959489	0.367869618268374	0.253943612428522	0.0808404867332498	0.29784327444175
A4GALT	2.42848110610374e-268	2.72863045629634e-267	0.0178693387019512	0.0127999433711679	0.0248160159216642	0.0709931454776918	0.230423976619808	0.0312138052725812
MARCH3	8.78051821823497e-267	9.82893830399437e-266	0.876794950868189	0.405999425402939	0.484793244345777	0.742419020524119	0.881586083169667	0.388212950903297
GBE1	1.25832568505354e-266	1.40333719522699e-265	1.74692840943047	1.72290552611753	1.09987098964988	0.97344240959122	1.11993581511196	0.834697174229274
ARL5B	9.88661094853586e-265	1.0985123276151e-263	0.250375458408454	0.580453272585313	0.452452223260726	0.227558273782154	0.16509123713622	0.242452877058495
RASSF3	3.71033782092124e-263	4.10738504161022e-262	0.632401895699321	1.05783242681347	0.97196380862791	0.638669232095712	0.591717310254093	0.843266869885776
DANT2	7.99999456464274e-261	8.82352341688538e-260	0.141852755813844	0.180889321537958	0.0499535304777164	0.0191859695624502	0.0144253237135489	0.0398259892293094
FRMD6	2.15894685910343e-260	2.37246907593784e-259	0.040957632403075	0.50321464693857	0.303769514517188	0.126458386131928	0.102891805290776	0.224215697170884
CPE	3.31788725597157e-260	3.63272327296158e-259	0.283035216730995	0.152451266271428	0.149427868459078	0.309109789360616	0.605154105381448	0.143702261601626
PALLD	1.32392079294259e-259	1.44427722866464e-258	0.210458777298857	0.285067483594312	0.212912701847264	0.294905057948467	0.718837458320434	0.316383348787449
KCNK5	2.69668821975611e-257	2.93118284756099e-256	0.0371034179928751	0.0502952059849376	0.0468331596961202	0.109285341375267	0.260845260735689	0.0335528266328982
NPNT	1.36643367584022e-256	1.47989206769699e-255	0.400660040591529	0.128021317186052	0.0120012407443477	0.00549268566593574	0.00313997513159222	0.0150343054360499
SHROOM4	7.77023580682491e-256	8.3851465541276e-255	0.419690914717564	0.419704139370784	0.465951592362692	0.152090342236705	0.055325160192	0.249882143789847
AGPAT3	4.16634853471836e-255	4.47994466098749e-254	0.872898283959987	0.783400501327927	0.788600366067566	0.525553892082536	0.446144377354224	0.498109437031023
DOCK5	2.11962062506136e-254	2.27102209828002e-253	0.16001397790301	0.17272911785042	0.164064750649364	0.295921509105378	0.586539304310514	0.249145290945699
B4GALNT3	3.60851966820236e-253	3.85251210128365e-252	1.11108859257939	1.00902125039494	1.03176480485775	0.821972729033615	0.347493911671229	0.529109599357297
CPEB4	2.0974228900348e-251	2.23130094684553e-250	2.63318130835945	2.46473393488265	2.51396849965202	2.47097915638557	2.68604932337843	2.08635232949336
PRUNE2	2.31777715363837e-251	2.45700758336223e-250	0.0709034487767533	0.0347409988466773	0.0318125038180478	0.0540324319166404	0.301005695474697	0.0377875704448922
SHROOM2	4.83073963536798e-251	5.10289398102252e-250	0.125035060450324	0.362833097035572	0.146246365829644	0.0387558009171721	0.0412141749939042	0.107953323857843
AC123912.4	2.38368730910442e-250	2.50914453589939e-249	0.0150604049763893	0.0301680455802978	0.0210515037817187	0.118511062682544	0.279915737959635	0.0379765113295796
LINC01807	5.0497220685351e-248	5.29691126070116e-247	1.30522196464503	1.13892120761067	1.6766826995242	2.16303635692022	2.03819060948343	1.56097681191825
RBMS3	9.14409560488557e-248	9.55828808873057e-247	0.345545843696131	0.92237685135819	0.710886506162797	0.434635696954119	0.389775221805683	0.508307429283927
ESRRG	1.04037884662061e-246	1.0837279652298e-245	1.28752055407853	1.22317492234652	1.01867038653008	0.824370357174425	0.605911862725446	0.818117772834985
FADS2	3.62557556229377e-246	3.76357324805581e-245	0.687398500997355	0.372152041952638	0.465001023232555	0.728982545746165	0.790174598851924	0.509987558762355
ATF7IP2	5.97463513088109e-244	6.18065703194595e-243	0.820854802022567	1.1051508201166	1.160593309197	0.930700281637671	0.714922958984359	1.01576281262612
PCP4	6.49930812444578e-244	6.70031765406781e-243	0.487684855190756	0.220832690383325	0.129091187333142	0.0316822136426406	0.0127070350188944	0.0592597959084477
AJ009632.2	2.11339284647372e-243	2.17129402034971e-242	0.0148065257797984	0.0313675978489071	0.0217018871013957	0.0585381208839848	0.254033606237199	0.0319738235090277
ENPP2	1.79769965173378e-241	1.84064810757725e-240	0.0397264047764744	0.0885787180805055	0.0746194521048487	0.0875227890368863	0.406246067493217	0.0505204570484822
SAMD12	3.31269156282565e-241	3.3802975130874e-240	1.18585847023952	1.01896544170712	0.594549274384679	0.557737572614037	0.655703798692548	0.50754740189245
SLC35F1	3.79176085564113e-241	3.85602798878759e-240	1.1673136746579	0.239783819261695	0.0521627420820662	0.030614890875008	0.0339204955693679	0.0321683688615428
JAZF1	1.00685218524554e-240	1.02045829585697e-239	1.6806447520416	1.67368892032647	1.87382355260737	2.35506977850369	2.3561937740613	1.76513741419299
PCAT1	1.67356999448511e-239	1.69047474190415e-238	0.252570824277895	0.403180230620042	0.201414231843329	0.113770129425125	0.0973931738525265	0.15356878843275
LINC02477	1.18777499625883e-238	1.19574664052902e-237	0	0.00508797470675125	0.0104258785476344	0.0405812720342929	0.197651541780973	0.0185880143130586
SH3PXD2B	1.51061879242238e-237	1.51567102918634e-236	0.807217266116061	0.860195989745994	1.17686718164191	1.42964067714999	1.69149831869562	0.987120613490686
ALPL	4.19921521650251e-237	4.19921521650251e-236	0.140634855060172	0.070721601193478	0.276375136945328	0.358280761897972	0.487399470792693	0.15347903846981
FGFR2	5.55863145567338e-236	5.54016424153493e-235	1.09426186593203	1.17908232791175	1.07564931842324	0.933140091767376	0.341269055860967	0.698407140284372
RFC3	8.3824049417894e-236	8.32689232628086e-235	1.37625737785268	0.760108761371187	0.611272626849818	0.438150041186051	0.469189940465383	0.380495056616406
DHCR24	1.36418671397079e-234	1.35067991482256e-233	0.822825412184147	0.607237390832973	1.22120055871356	1.46250757070081	1.23815138757136	1.20004096973781
FLVCR2	2.81537752635391e-233	2.77833308521768e-232	1.26061147187416	1.3694072052748	1.05283679692489	0.761486856958289	0.474410250605272	0.572617491853676
PHYHIPL	4.053065258702e-233	3.98662156593639e-232	0.105404157453191	0.494577326275677	0.268607632299083	0.187650361052878	0.191604011606966	0.239690795363619
EMID1	1.40138126069569e-232	1.37390319676048e-231	0.282020866735935	0.497839089809178	0.437298184564186	0.274783985507985	0.117983319214938	0.319729244980529
PC	4.28527399887193e-232	4.18756416827876e-231	0.331127100877845	0.190021714256796	0.362502986682528	0.654380279180374	0.671365678479956	0.313372636009613
WWC1	1.38906073145245e-229	1.35298123193421e-228	0.0522523337765807	0.0200326379760225	0.0289860242523408	0.0395433885476112	0.192979182892428	0.0314401098637555
PBX1	7.28172401334128e-229	7.06963496440901e-228	2.3721561900039	2.26392373816477	2.69607736937462	2.87167504121908	2.90582432548079	2.49375206719814
KCND3	1.45085410955691e-227	1.40405236408734e-226	1.30397575510038	0.29849821269809	0.142250471909312	0.0971425345397756	0.0498505745933415	0.0977452916558922
LRRC38	6.50467713900601e-227	6.2746081726746e-226	1.10967192690147	0.737015217952088	0.711429800093493	0.524242237027453	0.188239324997537	0.403088323050677
SLC44A5	6.37644649481084e-225	6.13119855270273e-224	0.117163686867126	0.327961381085759	0.0678644786246343	0.0339711459189946	0.0399123986197908	0.0405004945057199
EEF2K	9.81115241631624e-222	9.40366046292291e-221	0.22315265587366	0.284983789616096	0.459946559681055	0.671243573401499	0.736439641866682	0.37029396928578
SMS	1.82530442897833e-221	1.74392142896019e-220	0.414339008564807	0.596862121159202	0.270217372170971	0.226028938652014	0.274432716728481	0.237832018224149
SLC6A6	2.50979298030044e-221	2.39027902885756e-220	0.713497452549639	0.211571558648444	0.49111795486526	0.860213447773374	0.733762379221953	0.522391129841785
JAM2	8.77997996484141e-221	8.33542401725451e-220	0.212358803294289	0.339503382594604	0.210881005604508	0.203602699925919	0.121465731873649	0.192658324048391
NOV	1.91300037314437e-220	1.8104104477707e-219	0.102495747462487	0.396361327373734	0.444010768083953	0.197693222053956	0.045752836029901	0.418639347472634
PLB1	9.12375822840574e-220	8.60731908340164e-219	0.188868751250968	0.0561757922933963	0.238395820115012	0.405600658983283	0.409356865502118	0.159408775170716
KLHL13	1.08831310516078e-219	1.02349194842707e-218	0.627097989694259	0.51364487285395	0.445250390968668	0.403356336392847	0.205855135352631	0.376209349453845
SULT2A1	1.2672910650727e-217	1.18808537350565e-216	0.0617471078498657	0.0751025317794863	0.129619123602233	0.25997430659519	0.6879428719915	0.243506954126887
GRAMD2B	7.45784665279682e-217	6.96995014280077e-216	0.143605225764366	0.535504630238766	0.307653357957998	0.136091824636359	0.185799312312491	0.25351764131709
LINC01091	1.43052276521956e-215	1.33278518498717e-214	0.144041228335744	0.156175207164588	0.060662704270126	0.0570300546362438	0.0393418324494623	0.0658998119799171
ANKS1B	1.24023179435158e-214	1.15191807524914e-213	1.04330904420078	0.964304100108922	1.02847568789761	0.986430995401916	0.450369724626399	0.72816570767087
MEGF9	2.40776040575714e-214	2.22940778310846e-213	0.302825090180535	0.247366167439596	0.283614794176939	0.320222408355756	0.557121530773499	0.249765313680996
SLCO3A1	2.61138635271522e-213	2.41051047942944e-212	0.479252195442036	1.0705609251835	1.03938569113921	0.872247021006765	0.638712833960932	0.709120588996886
SIAH2	2.71409313978727e-213	2.49763172373062e-212	1.07672539624366	1.16558018796992	0.718766915965621	0.599991675691072	0.536114031234688	0.601652810316249
TMOD1	1.56404821267741e-210	1.43490661713524e-209	0.430607150779684	0.374066980656156	0.459526695705655	0.73141323150864	1.16040716508254	0.461223738032122
TENM4	1.73539054203824e-210	1.58724744698619e-209	0.48745979281362	0.938242065776115	1.09367937449276	1.26991399677489	0.580821128809169	0.953901722060622
MREG	9.16525221835173e-210	8.35737284348182e-209	0.0861773037636772	0.230588807068192	0.10316711135692	0.0444498791526948	0.0346165615302224	0.0605669052448931
DOCK10	1.76730161876541e-209	1.60663783524128e-208	0.272494958338772	0.986700636230837	1.24664525656097	0.960136888232597	0.447318828255549	0.987493242704313
ENPP3	2.11091756036006e-209	1.91321833265262e-208	0.180247250286825	0.111603105124066	0.293315952514184	0.489474614939352	0.597422626440633	0.257230742739461
KLHDC8A	4.78071299918375e-209	4.3199213848046e-208	0.441421003503291	0.306839312374675	0.19072150617647	0.181676023277302	0.0642609994842729	0.119646434563209
FBXL7	1.96170425818032e-208	1.76730113349579e-207	3.28435337608859	3.29735061076895	3.33907466825723	3.27143748633882	2.72742711799183	2.89230153433953
VAV2	3.80603803244128e-207	3.4185970351269e-206	1.24117462625793	0.87800323302985	1.30572960827619	1.53219950492277	1.52889138447363	0.95673461649873
TNS1	5.24442197515019e-207	4.69649729117927e-206	1.99440502601903	1.68521319856182	1.88431148381749	2.08377939565719	2.10171782113175	1.65605960593918
FDPS	1.38016451087805e-206	1.23228974185541e-205	0.145172979388477	0.155184212852677	0.170952876350618	0.214972553420464	0.43211073752507	0.163115007557275
NR4A3	1.10032731791277e-204	9.79519867578137e-204	1.17534717344931	1.26807856709231	1.31320944374934	0.896873516630979	0.773165119815845	0.766089583127825
C12orf60	3.23290591789315e-203	2.86944312239037e-202	0.317436444636663	0.101630564304599	0.255880639150828	0.433118569890992	0.449251940105554	0.164701062026334
VLDLR-AS1	5.0936592965156e-203	4.5076630942616e-202	0.230941703384373	0.402460484726142	0.135977841090257	0.111151533984954	0.154733912121719	0.0929147736303048
GRID2	4.03997006232873e-202	3.56467946676064e-201	0.114600835323605	0.308973230252353	0.456234143579744	0.26983221976953	0.134053094923351	0.328922816557697
ADGRV1	6.60440155064961e-202	5.81032394485303e-201	1.48823729526685	0.72948462886385	1.41015942399755	1.94459704914229	1.79538176720067	1.29694372837765
BTBD11	1.50533040915795e-201	1.32046527119119e-200	0.0157051502854775	0.163818324710959	0.126760815399016	0.0337266751404029	0.025735333116968	0.104001812324064
GRIN2C	1.06481341220878e-199	9.31323684147625e-199	0.142905197745819	0.263528834833453	0.264500913739669	0.116394736967252	0.0424084066874125	0.181948585484138
PDE5A	5.51504766921905e-199	4.80963459524917e-198	0.180561987569993	0.282320577531171	0.0929579184132261	0.0408109816634369	0.0564148087580362	0.062675327345786
PTPRE	6.62238090195259e-197	5.75859208865442e-196	1.61723324397148	1.22189707895459	1.70716433922335	1.63274966155388	0.763589337025985	1.34308808204185
SNTB1	1.13411671685488e-196	9.83338193804813e-196	1.26706125370089	1.24977664208615	1.900666757544	2.41805191822373	2.22070291022939	1.91445418047601
SCTR	1.42661297182984e-196	1.23338297276355e-195	0.237694459589887	0.126467130056459	0.0116322295339545	0.00767479777272563	0.00930599462900929	0.00940073319802435
NFASC	4.97843537014005e-196	4.29175462943108e-195	0.736754670718432	0.310836329006356	0.200649046022968	0.0654314696778668	0.0401198660650638	0.175263437900497
SEMA3D	8.96171674735856e-196	7.70348144472083e-195	0.794797218226676	0.154936725628168	0.0559885225876052	0.0132068336371907	0.0164094334539215	0.0401331319477449
SUGCT	2.10890561001761e-195	1.80763338001509e-194	0.970966769700711	0.584079083869378	0.724091323941941	0.984319294605844	1.1191257973466	0.768967374505303
SESN3	5.16728957663344e-195	4.41648681763542e-194	0.100865898113435	0.349760945897353	0.130549074595297	0.0839776461065236	0.0762148768677076	0.152837019670177
PLCG2	8.01568077607722e-193	6.83154611597491e-192	0.103685691077359	0.258461620896345	0.428219388009093	0.567742605525404	0.637077763357308	0.506478369700622
FP671120.1	1.11332789293688e-192	9.46171013827374e-192	1.57888113101478	2.5369735694415	2.57224770149538	2.39477583498841	2.05787049793031	3.2901494851282
KIF5C	1.66191130013858e-192	1.4083994068971e-191	0.826012064433914	0.547760656067266	0.748271044644642	0.425491087744725	0.156730084679093	0.360023305773414
ACSM3	1.67224540447294e-192	1.41316513054051e-191	0.0609797102833144	0.041311091915088	0.0271933853369649	0.0566489262301579	0.272316274531214	0.0391099753333823
RAI2	2.69347728003351e-192	2.26978422474734e-191	0.195262424304868	0.378840295418133	0.299564285607772	0.166694944524799	0.082893584037186	0.133107145018049
ABCB1	6.70565254404967e-192	5.63500213785687e-191	1.18473294905808	1.12318338715623	1.25689796853159	1.6799460937921	1.96763646102471	1.216545105719
GLIS3	2.21746250136619e-191	1.85820880002753e-190	0.205320402727144	0.524455457983582	0.319685855048072	0.171709836408627	0.153830271353833	0.246068377554623
PLXDC2	4.19672659428236e-191	3.50701386708832e-190	2.16155926771314	2.12600884797407	2.25535026386254	2.26644574949315	2.76806211557824	2.17481106256366
EGR3	2.7299814942569e-190	2.27498457854742e-189	0.123691724888916	0.232533582591182	0.0911018932279039	0.0411088754663032	0.030605582151043	0.0674940940186888
MFHAS1	3.19512462072818e-190	2.65522821667162e-189	0.101948969452299	0.28755599776532	0.140200754279014	0.0395937516729457	0.0202965580331219	0.0782826208624469
AC006148.1	6.60969604233518e-190	5.47764865386893e-189	0.0302861088934381	0.0102758224111441	0.0204675808875744	0.0371948790061655	0.233713429093166	0.0602708450105506
IRS2	8.12167839703913e-190	6.71213090664391e-189	0.566716631708576	0.824905685801447	0.789081877617447	0.983413599203546	1.34064811562251	0.860547818964811
MCF2L2	4.71951828592564e-189	3.88971287301564e-188	2.07682507419499	1.96797724248933	2.2902343987908	2.31895787557132	1.35904603157178	2.01581159536454
AP000924.1	9.71251469818248e-189	7.9828887930267e-188	0.12813752977696	0.14023448690774	0.525533302818805	0.929491337645343	0.684037248687347	0.486328461711816
NXN	4.90393026828101e-188	4.01961497400083e-187	0.814172723727824	0.648771192777616	0.797842190690038	0.528423961406964	0.247378046597752	0.512752070585986
SQLE	8.09278799696529e-188	6.61535803566645e-187	0.057313354588259	0.0364414556860415	0.0580180983788753	0.0623083978704959	0.209580478440101	0.0191646324877098
AL691515.2	8.23015458071493e-188	6.70936514732196e-187	0.216820733348274	0.140475006715335	0.0410797685490466	0.0108183978617968	0.00302860115649916	0.0179647892534286
ALDH1L1	1.07822827415946e-187	8.76608352975167e-187	0.0829619367126192	0.700869854074278	0.284319907133003	0.153922370041843	0.302836623144431	0.266980056261784
COL4A2	7.81205568465189e-187	6.3340992037718e-186	0.464669839310497	0.113457778813238	0.344614906391511	0.44154814945225	0.538474561807311	0.209575112869934
HS3ST1	3.77750385652315e-186	3.05458532872492e-185	0.0934662404587988	0.132590702022255	0.0284993080380253	0.00544657097571098	0.00585753008855882	0.0184880783031065
SLC47A1	3.55730149542321e-185	2.8687915285671e-184	1.37465258090942	1.44729340273979	1.29412941396319	0.937470967100977	0.860848427426776	0.761427984155741
MACROD2	4.83544609401593e-185	3.88909873513346e-184	1.15862997484788	1.90253262274293	1.89149442232192	1.79044302253714	1.32395280473794	1.53872653895656
EDNRA	9.70578325826953e-185	7.78538764032315e-184	0.0105860078306599	0.108010547439681	0.013666612587313	0.0102840505707574	0.00969483723519877	0.0143531506886287
TACC1	1.44759064896267e-184	1.15807251917014e-183	0.55198765294649	0.655449455139792	0.469610520917044	0.288287721984902	0.302851485827832	0.41883119619794
PER3	6.70400275471954e-184	5.3489383681273e-183	0.106509988052636	0.3565976363594	0.137382438988056	0.0714565424471142	0.0911743604453183	0.0840704924034759
TNIK	6.83857758092082e-183	5.44183892380967e-182	0.603088437816743	0.923231610525452	0.69293995673521	0.457954113548599	0.252629594568527	0.440517437683798
GBP2	7.0260748255298e-183	5.57624986153159e-182	0.0325476916113207	0.0918668793915037	0.0743813294709264	0.149180641949001	0.40974567997126	0.122085862566853
KCNN2	4.79788648763909e-182	3.79779933058503e-181	1.0034508238821	0.275003278971784	0.474686144998292	0.930951020645894	0.936764296236294	0.453350763101292
GALC	9.51991466685634e-182	7.5157221054129e-181	0.353616964356277	0.183705639554632	0.338203019693493	0.436432608069296	0.476110974815668	0.234289856847156
CAST	4.40111490744337e-181	3.46544480901052e-180	0.48037262594556	0.446636387911383	0.458212170422043	0.527111190727384	0.758441491485411	0.360551377475826
LINC01951	9.08388943164122e-181	7.13394457982295e-180	0.00451763420577828	0.132573390287304	0.0565248144660976	0.0110493944171507	0.00983163714244008	0.0225571176320599
TSPYL2	5.05637590130787e-180	3.96060775559364e-179	0.607312597573893	0.805269057964948	0.497605561781033	0.399801412520902	0.296059771585582	0.399756309690009
GRAMD4	6.24163720953329e-180	4.87627906994788e-179	0.473780130375989	0.448481645242385	0.867578814445323	1.00485818384487	0.914378006843823	0.512276449111528
MSMO1	9.76042276167109e-178	7.60552422987357e-177	0.0533827424086335	0.0530600627116064	0.0920615743305423	0.0929739580521546	0.299630085197891	0.0690368618592981
PPA1	1.17433775840629e-177	9.12697739694008e-177	0.340564939603926	0.186849252507661	0.240271340539488	0.373263471782515	0.450393487655885	0.155121017891366
FADS1	6.00065036790992e-177	4.65166695186815e-176	0.27722470445596	0.210484942248972	0.19817060214545	0.252468007140528	0.405626577211489	0.146982995776428
PCLO	1.0574515579572e-176	8.17617183987528e-176	1.43506581065654	0.316953749759336	0.320706129189526	0.471230731077362	0.695556096104109	0.298352443555454
SULF2	3.15452140605553e-176	2.43279285814051e-175	0.132586162539122	0.196856006601721	0.0780062939185676	0.0315493369100867	0.0192006825169065	0.0550281943384705
DOCK4	8.32914947804973e-174	6.40703806003826e-173	1.50868281497397	0.536467953661157	0.40774483100111	0.307599729778202	0.423722246062735	0.415263044904513
EPHX1	1.21878294422895e-173	9.3512757869229e-173	0.4679761519097	0.421777432955694	0.596780149246771	0.830302907357037	1.0151953624413	0.592538678144857
KAZN	4.10985295590041e-173	3.14529562951562e-172	1.55766755826202	1.00001904925271	1.2502643568797	0.954165731994089	0.423107515794001	0.913590542486687
DNAH11	7.18446020537765e-173	5.48432076746386e-172	0.566082916514698	0.322841151185396	0.584733574779414	0.729975405120143	0.889235557139043	0.528326399591255
SLC22A23	9.44984329360503e-173	7.19531215249114e-172	0.375308851197944	0.212608002163901	0.194487860779544	0.191316253123982	0.430893427590282	0.164843550359145
BABAM2	1.80139315374699e-172	1.36814669904835e-171	2.18466311058878	2.35065525729101	2.38692258066749	2.54408141976889	3.09225671012933	2.30788499184549
EPHA4	5.12664229007588e-172	3.88381991672415e-171	0.0769893651935333	0.304005788932694	0.167851305535519	0.0422122387738309	0.0227190985459362	0.095295425315241
GALNT2	5.80629208808093e-172	4.38762626303345e-171	1.65254450367574	1.00332072993594	1.60064695198584	2.02215461530627	1.85518579469475	1.17406427073963
MAML2	7.96351620006614e-172	6.0026504020599e-171	0.595454029655591	0.476776431770903	1.05270725059512	1.15641895269986	1.19678248154988	0.946762978343465
MVD	9.38125263731707e-172	7.0535734115166e-171	0.0179436610637572	0.0293760687617066	0.0475838776173493	0.0660955625860925	0.190372404751692	0.0509073847347403
ATP2A3	1.60877474780264e-171	1.20658106085198e-170	0.778479120222399	0.285970934744278	0.0711813718503114	0.0487075760952875	0.0588725810741895	0.0511618307677374
HPSE	2.44166568393331e-170	1.82668255655859e-169	0.00529746141452918	0.09676333638965	0.0319704910800952	0.0149104964060102	0.0257354796166009	0.0230868290614224
BAMBI	1.63676864603065e-169	1.22146913882885e-168	0.0827427384165369	0.201619872912623	0.115028240955945	0.025153974925525	0.0134663913628478	0.114133257819833
HS6ST3	2.72052356903652e-168	2.02520364940684e-167	2.67302756113961	0.34544005391601	0.50086191887223	1.39829849290087	1.11600618313051	0.665883278212622
PALM2-AKAP2	5.4051315982533e-168	4.01371158286136e-167	0.0878072095866403	0.0775791081698844	0.0669532705485096	0.227118315183691	0.516545303380175	0.169050470381912
PITPNC1	6.71283899719885e-168	4.97247333125841e-167	1.25368013834041	1.10667524220679	1.03735827957739	0.660938865610477	0.578907176542813	0.753526403211908
HSPA1A	1.53690187216467e-167	1.13564177746158e-166	0.140793222112863	0.253658016829752	0.0985506586477187	0.0450212466960388	0.0481399931241964	0.320347303998345
GUCY1A2	2.3114663457686e-167	1.70378354724958e-166	0.120653428146843	0.212794965585111	0.0769203102602502	0.0916041728224984	0.06821955563719	0.0748346121754555
AL590079.1	4.52967128092054e-167	3.33064064773569e-166	0.632781425175775	0.377794407282953	0.517286811345575	0.850944356288251	0.891595711071339	0.540602843651643
AC007529.2	4.57281432553335e-167	3.35414253706602e-166	0.0938370216961701	0.07761108390045	0.191059623344174	0.284544245122938	0.354416012392592	0.159171667508773
ASTN2	7.54271917024712e-167	5.51906280749789e-166	0.223034580615413	0.518185103036976	0.353748982975422	0.303637474297266	0.22297007092491	0.222615234455907
BNIP3L	1.26761570048826e-166	9.25266934662964e-166	0.218471187585248	0.172936567173453	0.197597160443587	0.297686613805064	0.507564266741018	0.208498779049487
TSPAN12	7.3144567892487e-166	5.32606076887041e-165	0.330031452657425	0.123732184185579	0.0788792257899933	0.122812211701387	0.46941186913287	0.0628080679358074
DCC	8.71974945626497e-166	6.33395844280748e-165	0.0281592295553082	0.442169855827379	0.115139375959444	0.0473954359240197	0.0404299652142259	0.0902747542501465
NRP2	1.1627209660444e-165	8.42551424669852e-165	0.226812244402205	0.623458976808611	0.59551183815227	0.572195694956073	0.322454502250022	0.487355691485255
AL359915.1	3.14648325238414e-165	2.27456620654275e-164	0.0872034551297752	0.190841458743426	0.113791703966126	0.0608940082131588	0.0154407785777051	0.0811219051354187
FAM160A1	4.00860466077989e-165	2.89082066883165e-164	0.813375491990224	0.600896009310452	0.540612360308916	0.271572620798776	0.164260947402675	0.226253567130443
HPCAL1	2.01964884457964e-164	1.45298478027312e-163	1.26499456892341	1.11970482232023	1.02976916656412	0.890231308817301	0.603933028235659	0.695113700458444
RBBP7	2.75647086912174e-164	1.97832837496775e-163	1.01264915670926	1.1194578951295	1.1926703895386	1.19657699611805	1.43392489620218	0.90561836307997
ITPK1	2.82835874322962e-164	2.02507785911429e-163	0.191878914163287	0.154702138081805	0.186948773172604	0.276846463597683	0.453669180060906	0.209008901104508
TGFBR3	2.17610605909781e-163	1.55436147078415e-162	1.8575346793709	1.84891903213585	1.90819647575918	1.91765184879651	2.23086850722536	1.59024256378682
PACRG	5.83626333069187e-163	4.158857480303e-162	0.118274740592108	0.268746075046991	0.154942726305376	0.115352332602664	0.0643466863453745	0.0925361155373874
GALNT15	6.43148295950457e-163	4.57214428400799e-162	0.0332271168840155	0.0125973046116213	0.0240304787102531	0.0260810489224052	0.165764081783922	0.0342763759984264
GNAS	1.0063049694145e-162	7.13691467669855e-162	0.800139168408502	0.750154887858726	0.783969747400959	0.906916243113888	1.08335087935889	0.671484590675686
KIAA1024	1.01087038288847e-162	7.15238478458821e-162	0.0390578591918238	0.255300754114671	0.482378702131971	0.151020285240391	0.0331256239928314	0.353745577932555
MEG8	1.13669981524379e-162	8.02376340172088e-162	1.83479016744623	1.34811153612455	1.8172684423633	2.13464929229236	1.71220345795977	1.57028907366735
PROX1	2.83549095409551e-162	1.99682461556022e-161	0.41788012330238	0.316347266855806	0.332726152342808	0.465203211240237	0.732106247337323	0.395592098313596
ROBO1	1.14627752862157e-161	8.0534720980438e-161	1.0755964123317	1.10378750738849	1.06719712824611	0.902784659968273	0.601253014569123	0.769130577677169
MAPK10	2.64918042600798e-161	1.8569021677626e-160	2.08402228326938	1.35411779813126	1.74561741511186	1.57191196718782	1.18229692797793	1.38240529350775
BMP4	1.2057377014432e-160	8.43173217792446e-160	0.0103823759599519	0.100069610150834	0.0188414202074816	0.00650703205483607	0.00286966867411166	0.0171042378232972
AC007091.1	2.32987340858585e-160	1.62549307575757e-159	0.0400674015423481	0.195488972777843	0.0573497568028216	0.0663343860791189	0.026601522218551	0.0410937087347829
C12orf75	2.81907267683569e-159	1.96223156160257e-158	0.0279728313427745	0.257749461805446	0.0732667931574236	0.0236030083771184	0.0166787434041273	0.046623874080849
COL15A1	9.05055572966106e-159	6.28510814559796e-158	2.67125013869838	0.826192185737764	1.6262403765339	1.11350522441213	0.20934215796578	0.813493471099648
AL139042.1	1.03479321920105e-158	7.16946803141608e-158	0.0189516832154164	0.110479515302794	0.0218047668886777	0.014768128676636	0.0105035012775257	0.0164071987791784
GATA6	2.43654372717067e-158	1.68424681601659e-157	1.26311924798799	1.07026114459602	1.33321685100368	1.38568747053978	1.4443880897098	1.07282544310268
CLIP2	3.32892738639129e-158	2.29581199061468e-157	0.187114513345461	0.248113226497686	0.367374996503867	0.436336149992109	0.575695829647909	0.36438391562643
SCD5	6.07574446100304e-158	4.18055811536907e-157	1.25058432110859	1.83471928377597	1.67045776145885	1.88755335527226	1.31788531145336	1.64985823552611
NRG2	3.13894422489641e-157	2.15488161892202e-156	0.568057737640397	0.649985760192338	0.777520175844342	0.998313296937354	1.19249434413783	0.760302079903825
PRRX2	3.93074009869592e-157	2.69228773883282e-156	0.0436646130419202	0.183800224999494	0.114138499767729	0.032139839572942	0.0120172658010303	0.0616446500019418
GNAI1	8.34450883097845e-156	5.70239783438163e-155	1.13118132369344	0.741021186522746	0.546666976542432	0.561622386095877	0.714298369601031	0.522604202862957
AC010235.1	7.33213977604244e-154	4.99918621093803e-153	0.104485291808382	0.148046430525514	0.097549583413149	0.0318262542215111	0.0252913063309243	0.0645306521968538
CYSLTR2	3.06498658723227e-153	2.08502488927365e-152	0.0195790596863518	0.0101852338594109	0.0215439540136608	0.0788839921879052	0.28766603079644	0.0411028871044569
GPR173	3.78074663403979e-153	2.56611762491389e-152	0.118614873781225	0.206684389713336	0.11679359456085	0.0449765570454059	0.0223089187873127	0.0818344942403157
DKK3	3.8893221705503e-153	2.63385248569997e-152	0.0158563426175127	0.0892592410912752	0.0119835421306907	0.00175438726432714	0.00251104508436298	0.00826406303407598
MDFIC	6.1524562612017e-153	4.1570650413525e-152	0.184550850169382	0.17323743655874	0.367434414924491	0.534246526730701	0.701167758044124	0.321287457021519
ARAP1	7.39098122906055e-153	4.98268397464756e-152	0.2520753764526	0.221712074921604	0.357359709711862	0.468223558596082	0.519229400812462	0.347356266170949
AATK	1.72181191753523e-152	1.15816945125688e-151	0.225012231102348	0.18687965347302	0.0960046871090878	0.0351943711249837	0.00697912255599608	0.0728831521631763
CDC42EP3	2.82025501450619e-152	1.89278860033973e-151	0.0220524735080274	0.0968601625846318	0.00913080758200903	0.00698790649372835	0.00722859493200524	0.0143283564791499
SLC22A15	1.00699091051543e-151	6.74324270434439e-151	0.0355755318714016	0.0694422756231224	0.0641611153553871	0.131810562920524	0.301221768545709	0.111984615787711
MAP1B	1.43217819279969e-151	9.56911932828299e-151	0.0434014775688973	0.338628751881163	0.159057865253925	0.0604696564918846	0.131620052358605	0.177021484662299
GPSM2	4.74217135631032e-151	3.16144757087355e-150	0.153795903322301	0.200051436422765	0.148152737514153	0.0541600285045228	0.0386370084596123	0.0888484809609879
GPAM	1.46446277094974e-150	9.7414375007743e-150	0.522305425301393	0.615548996299033	0.510260102120034	0.627865715994532	1.17242625891661	0.576417194102894
PLPP3	1.95402317156188e-150	1.29691803422248e-149	0.164249342248915	0.191658801936758	0.223051238418421	0.365265377112401	0.527954451255467	0.272783362644264
TESC	2.09279557627498e-150	1.38595733528145e-149	0.227169962108249	0.1163771129436	0.247292863527835	0.39992553746221	0.446224425917748	0.263823555379309
RNF43	5.68783328197264e-150	3.75848014227267e-149	0.531800099362294	0.662239426222322	0.746107525924402	0.540992062956678	0.450124916901287	0.527089576236606
LTBP1	2.08673791192765e-149	1.37587115072153e-148	0.519266871545152	0.428100558962567	0.371925883050929	0.265391581224236	0.143808692716787	0.178397583246753
LRRFIP1	9.99513691338625e-149	6.57574796933306e-148	0.763170175500618	0.695198949569041	0.436734895583684	0.407093305478064	0.391372690881205	0.430177453513447
EXPH5	2.59173914748395e-148	1.70136049068968e-147	0.229168338694098	0.173607749915614	0.0315011482731452	0.0397567848202261	0.0253114240687423	0.0244231028177322
DHRSX	6.70401194018071e-148	4.39127419662492e-147	0.765881929013271	0.619550164599315	0.791595893111699	0.855895881155674	0.999655733483232	0.625199292122689
HDAC2-AS2	1.78172113566562e-147	1.16452361808211e-146	0.0255987588496415	0.130560182806403	0.0347651479068385	0.0359259885468282	0.036152509337184	0.0334352779849984
JAKMIP2	6.67294259079304e-147	4.35191908095198e-146	0.30480945596452	0.107269590143399	0.158104191420106	0.156204094549635	0.274890024062152	0.0887787803437872
PID1	1.6924742654898e-145	1.10139323133826e-144	1.39930007549432	1.14744313315841	1.63623479541695	1.58214446857629	0.906925580117241	1.36769538670885
HSPA1B	5.37981213204187e-145	3.49338450132589e-144	0.172699725643347	0.203759690012237	0.0942929483439465	0.0443441792116107	0.0381920980725449	0.2322592703659
ESYT2	9.00745796138565e-145	5.83636584970992e-144	1.2031643708135	1.76155593791955	1.75984459821482	1.63272237076816	1.33221458407637	1.12512813330201
RELN	1.29942174408253e-144	8.40143369018875e-144	0.547458041585791	0.12502700837753	0.0775235414521134	0.0264608623014306	0.0256143056255424	0.0387611631270755
POLR2A	2.00565311097769e-144	1.29396974901787e-143	0.549957129737366	0.467738672751462	0.598692067039968	0.673617583706177	0.694589803384173	0.431976592319433
ESR1	1.48264564636564e-143	9.54492905385606e-143	0.312212519004385	0.540691451248989	0.484553260273731	0.37127248865438	0.214055216364088	0.344291294273118
MPP7	5.10775002935e-143	3.28120986896146e-142	0.150681665816516	0.152980273645042	0.128309939211724	0.137759818894561	0.471460643544114	0.170717088498738
FGD4	6.45686512012656e-142	4.13901610264523e-141	0.176046015298663	0.61304265624474	0.434636616104313	0.479643442334147	1.04802872625209	0.476469466995458
VEGFC	7.36163668113846e-142	4.70893604337215e-141	0.0639735216877512	0.0431780409597878	0.162220972015526	0.292263052469787	0.340419048044945	0.154227029096434
COL14A1	1.98980415612193e-140	1.27008775922676e-139	0.0187657332782718	0.215650104812532	0.0828761469044706	0.0866533112996663	0.0852305846044024	0.0863159293094825
IQCA1	2.12689338429966e-140	1.35470916197431e-139	0.0234007618581274	0.13423774165636	0.047409599904079	0.0132024582644883	0.0154804174846374	0.0208345347141762
MAPRE2	2.19815084796004e-140	1.39712977624579e-139	1.09601059649605	1.18179489823596	1.03012876313345	0.932890544273671	0.931957896075357	0.952858730024752
MEF2C-AS1	6.507482063645e-140	4.12736705939429e-139	0.596780468397831	0.650130750254485	0.585637310282818	0.55126607937117	0.340676301319223	0.442737282495794
ZNF429	7.70050693806133e-140	4.87373856839325e-139	0.143740418873704	0.191022023682926	0.178038530019816	0.308929883882929	0.404185528643601	0.220188042437123
TNFRSF1A	1.26904658307627e-139	8.01503105100799e-139	0.15061435041653	0.181537231184511	0.245810361896482	0.289640738828661	0.482631017224439	0.25479569270259
WNT9A	1.34180159096816e-138	8.45673271618588e-138	0.00745525654234103	0.0180547605229242	0.0132577314802137	0.0593300272430166	0.159031717340857	0.0338193789847753
SLC35F3	4.9857437256979e-138	3.13568787779742e-137	1.79646774664651	0.241615481601753	0.0273982171125558	0.0361936915737868	0.0459284603869787	0.0344377120878624
HSPH1	1.29308728446833e-137	8.11561057197697e-137	0.277326307571111	0.356280165210896	0.246557429958168	0.164489334415553	0.124876089685611	0.619488189397586
ATP2B3	2.89304064557839e-137	1.81192524775265e-136	0.0422440593218501	0.0917664052544817	0.0277684794508113	0.0113570303585199	0.00410231442738064	0.0164896130835046
MOB3B	5.79213735036776e-137	3.62008584397985e-136	0.637633765798318	0.183466371611166	0.193648039375916	0.264974036189589	0.412540003570502	0.156356222837917
RIPOR2	7.9640103826762e-137	4.96715824283339e-136	0.837384846500108	0.290857125941743	0.094480323210216	0.0577599513412466	0.0409795693790766	0.0618490186152935
FTH1	9.07739047033971e-137	5.64982809357244e-136	0.141059236321608	0.068541683816754	0.0822433104562228	0.168394157098892	0.308326107388555	0.130742072590463
LPL	9.68487108944903e-137	6.01544788164536e-136	0.0644371993783983	0.0960015690940071	0.0345947803681211	0.00867782707276511	0.0100237017274117	0.0102671193058764
OXR1	1.0724352843945e-136	6.64732614294111e-136	2.2306188106954	1.46515431675362	1.27031859613269	1.47780351480556	1.16564100017944	1.13562538989115
POR	1.14576836258106e-136	7.0872269850375e-136	2.19399005461493	1.61619601666056	1.72354145195856	1.76701478531343	1.62152480703169	1.16285747751903
SHF	8.47288516047095e-136	5.23017602498207e-135	0.0322516554273444	0.143374158602265	0.092656066637664	0.0294592520053907	0.0237505613778287	0.0613147199941286
LINGO1	1.15939558538407e-135	7.14206726109283e-135	0.00432912995239112	0.0991022779203378	0.024397715448807	0.00455963533940372	0.00515325747506225	0.00808519504690334
ERRFI1	1.20981275929217e-135	7.43737352023873e-135	0.0530763134648243	0.0934821812124658	0.0901383749037264	0.141315514944679	0.261115896666109	0.125572355893048
FTL	1.81754792517846e-135	1.1150600767966e-134	0.162379341535536	0.0545089471814825	0.0753732694455851	0.135731577269472	0.24174611538085	0.126441692773477
KIAA1217	1.88355692395846e-135	1.15319811670926e-134	0.681206434710061	1.28431429243965	1.67230794159058	1.87547960471036	2.01989944269138	1.59712531691271
HSP90AA1	2.95374199367662e-135	1.80473034236861e-134	0.446616100590408	0.813966242090979	0.557710853611329	0.344778929793867	0.335174293489451	1.07161290955847
AC003991.1	1.2076632478142e-134	7.36380029154998e-134	0.336978860671396	0.282528074237266	0.243223620346034	0.134049285018291	0.0639547352705994	0.164450014958942
BACH2	5.44345455642226e-134	3.31244699173768e-133	0.437139279741585	0.619829654724149	0.645136244760453	0.396035302329753	0.294772273699292	0.272464957349291
AGPAT4	5.47052098091628e-134	3.32217873334997e-133	0.665994994809198	0.196379186613276	0.173521045786284	0.0946547410232889	0.0278338990418779	0.122108322623811
WNK3	1.53185240470166e-133	9.28395396788886e-133	0.0467065897708253	0.0727686675575286	0.0716161723287887	0.0774304687642387	0.325296073192618	0.0709065862462798
BCL6	1.86320507500007e-133	1.12693855342746e-132	0.24352456169906	0.445290647921645	0.365486535700463	0.583350879394845	1.15084684109885	0.561463918602755
LURAP1L-AS1	1.39470572755339e-132	8.41874684639873e-132	0.0113062555168112	0.00416182553618376	0.0154592667974787	0.0429856624174405	0.0979596615459228	0.0262071217623883
STS	8.94979397579646e-132	5.39144215409425e-131	0.0275026403867543	0.0190774197095175	0.0264500042871847	0.0358308249794605	0.122934774607815	0.0245603403283145
PEG10	1.21320374644583e-131	7.29381009887275e-131	0.161508040206957	0.267279922745108	0.251890174627645	0.169448906436134	0.0502950627435718	0.23217138988107
SGK1	1.43750069281809e-131	8.62500415690853e-131	0.467008404136367	0.875398460221028	1.49115630906565	1.88914025759501	1.75522794957533	1.37093173261788
GTDC1	2.63712281709934e-131	1.57911545934092e-130	0.935342182766491	0.610642534952762	0.773932150965238	0.92147287608389	1.10314162406705	0.612022500172185
FOXO1	8.0604090948325e-131	4.81697754671265e-130	1.31795096043202	1.09725430360506	1.37524686185415	1.46634106021916	1.73581120033799	1.19486473099709
SDS	9.79921400392524e-131	5.84446163255978e-130	0.0153710781235211	0.0130151108435531	0.0317306102887872	0.0625420613790298	0.118478622538587	0.0328957519276576
RNF152	2.88441413996627e-130	1.71691317855135e-129	1.42838466853358	0.93557123917032	0.826235698774775	0.465460482905733	0.392448503516733	0.42169011994235
MIR193BHG	4.53862531009764e-130	2.69621305550355e-129	0.404223142556912	0.478637737178082	0.645370987543736	0.769332681017372	0.825972192586827	0.476669701626141
MYH9	2.87522260544426e-129	1.70467743405786e-128	0.643394418476356	1.06662904207859	0.925278812371578	0.913747473478989	0.801680625258558	0.704345346288556
ADAMTS9-AS2	4.6036051246179e-129	2.72402670095734e-128	1.96797849653225	1.57891904679575	1.53923914888802	1.35725740554647	0.786489282286662	1.02604594231168
ALCAM	5.99983279930616e-129	3.54320834604695e-128	0.43720414530393	0.43499827831957	0.273074861392595	0.147464454081943	0.115771605472209	0.160646645386762
GIPC2	1.0345658313621e-128	6.09763751293966e-128	1.05462630656882	1.0627366641725	1.21632965456669	1.09391857774762	0.797428163073316	1.07426308152481
BTBD9	1.24585894354595e-128	7.32858202085852e-128	1.84611420334956	1.73357383995523	2.09658732714069	2.26481349870087	2.18664870735456	1.86615288490951
KITLG	1.65585944556319e-128	9.7212883301166e-128	0	0.0957445159274454	0.031244639223058	0.0114890719744302	0.0120865774778385	0.0423101955328502
MVK	2.38352009164585e-128	1.39659380369874e-127	0.0471806464130096	0.0449514255245052	0.0636378553722172	0.136404776459348	0.195646325440047	0.0531357829496281
GRIA3	3.11767560547218e-128	1.82320210846326e-127	0.325430380594134	0.321298656396564	0.603488550371516	0.892294655403466	0.791729334272297	0.536167383483265
MAPK4	3.28942778730348e-128	1.919899486753e-127	0.505542895477562	1.15272336115673	1.25583170651863	1.46618221774738	1.45890405739076	0.84682000205073
OSBPL10	4.68989026351025e-128	2.73197491078267e-127	0.402486247722702	0.395229973863488	0.257884312100615	0.19604783214906	0.139069531375167	0.208668629452751
CA2	6.63167931029729e-128	3.8556275059868e-127	0.163558554614003	0.0851372921616786	0.0449835089624589	0.0190777161579873	0.0143859967204956	0.00697736826164161
ARNT2	6.82426401311377e-128	3.95992109078169e-127	0.28044117095232	0.169218115081501	0.0856122924109695	0.0485350289625653	0.0144994102313586	0.0446765476433375
HEG1	2.93195317539559e-127	1.69804237957274e-126	0.125058943284156	0.0745274948651751	0.148269009969391	0.254481236734863	0.326547504355559	0.124665563149523
AC139720.1	6.40312519414425e-127	3.70122843592153e-126	0.119972345836774	0.0764117252520819	0.037815619870633	0.016406775058239	0.00934275072046394	0.0231699071165364
ALPK3	2.28904273021199e-125	1.3206015751223e-124	0.826617795012509	0.144919662447781	0.25164133993841	0.467503990207071	0.517436352572406	0.253936277855548
NLK	2.50572952641599e-125	1.44283849889596e-124	2.38679454806065	2.08333014823588	2.07159689529406	1.83291648427779	1.72706401727025	1.70480010933123
LRRC58	4.72124473823536e-125	2.71335904496285e-124	0.624918142057873	0.429121542519854	0.472601920790619	0.538270203179589	0.726155082543042	0.448178628800096
GRAMD1B	1.8166589623131e-124	1.04206059023696e-123	4.09120509809704	2.95757252563464	3.4235102859225	3.74875133655534	3.32216344257922	3.09650173829935
MYO1E	2.05939916050887e-124	1.17904532090202e-123	0.136142423959534	0.104715692027114	0.171840089062795	0.284985632484099	0.385320145444588	0.182453682951384
ZNF98	1.27658157171371e-123	7.29475183836406e-123	0.02085932015263	0.0171776489064248	0.0180466935961657	0.0493737137182639	0.115342586790375	0.0279153286445483
FRMD3	2.04865943326425e-123	1.1684369391241e-122	0.623270815859976	0.919428591370705	0.867957042776481	0.886900912333067	0.549233727071899	0.800189097476271
LINC02198	2.06615607186408e-123	1.17617992705735e-122	0.0265299601528304	0.109614601998606	0.0424018472323611	0.0346971916744747	0.0212173628512012	0.0379501655228509
PDLIM5	2.08080380843023e-123	1.18227489115354e-122	1.05518630129761	0.628331969798665	0.725237689630127	0.900219517157583	1.06060858883751	0.652723587759604
HPS3	1.81101045651544e-122	1.02703806607681e-121	0.144075169179369	0.14002300890587	0.140829826479313	0.197807153348899	0.329722032329233	0.185604406409413
PHLPP1	5.84134848308178e-122	3.30642366966893e-121	1.9072245007027	2.29703867018742	2.01314774059087	1.65602651884968	1.68002309301683	1.60804789406154
SAMD3	1.36348872616271e-121	7.70332613651248e-121	1.23550364800993	0.304920176778029	0.293803991502406	0.354348781732463	0.135411668915341	0.279326503508485
SCARB1	5.13315380605702e-121	2.89463560491937e-120	4.01577550216546	2.7875427547824	4.1359418758151	4.46077661478333	3.79166723191442	3.74766130763146
ETHE1	5.33446162597455e-121	3.00251123413202e-120	0.061817990307526	0.0785168074459086	0.101703603840382	0.206624300287388	0.271200109955833	0.0993243768991586
SH3RF1	7.83839215857713e-121	4.40359110032423e-120	0.267106283766001	0.49249350629732	0.408352741227867	0.316816657616214	0.229691148853914	0.370909910742507
SAT1	2.301811608197e-120	1.29073548123196e-119	0.261528412658565	0.403172160766552	0.451906825411818	0.466849989954036	0.62553254651861	0.350634063115619
TBL1X	2.61346338355051e-120	1.46275935646484e-119	0.964817791549074	1.0658958561623	0.945116524902707	0.768065958049504	0.640870207268813	0.70267671039594
COTL1	4.77288115399445e-120	2.66641405251087e-119	0.12054403021733	0.126545444196098	0.0351725715974061	0.0194689151936415	0.0157026006299465	0.0238422390511474
TMEM108	2.47970400216523e-119	1.38273457369808e-118	1.67160536813505	1.61489732616148	1.69890860952569	1.82610855801546	1.41336468647605	1.49796478965319
PACS1	3.06227551366363e-119	1.70442050853264e-118	1.11729387347006	1.10807808119536	1.14860873663254	1.01278694674579	0.918591443632694	0.830168255654352
CPB1	7.71594773513734e-119	4.28663763063186e-118	0.0285024644153632	0.117200416666308	0.071884567927627	0.0572305753880344	0.0257999387455047	0.0476843954977431
CTBP2	8.88904696439127e-119	4.92923121870126e-118	2.04328681978191	1.94549064992097	1.86048197271487	1.57396117027748	1.36017696597634	1.26847839427986
ZBTB16	3.5392845456213e-118	1.95901358613725e-117	2.04325155717612	2.35228260117701	2.0144634959534	1.63914084966941	2.14588830615394	1.6569044157277
CTNNAL1	6.25795435022873e-117	3.45743334266781e-116	0.597834243664942	1.18400583443021	1.2901452388407	1.28507156617993	0.939592973046961	1.12495136780698
AL591686.2	1.27743361252876e-116	7.04467065732771e-116	0.0951014609433587	0.0786158336332976	0.0233477578692551	0.0248642937102473	0.00726926862102108	0.018345514004087
APOC1	5.4781689561557e-116	3.01550584742516e-115	0.0509441103074362	0.046449691353227	0.10528324180139	0.206276882842091	0.359127111741786	0.191912958626903
TOX2	4.4295442474701e-115	2.43381552058797e-114	0.0292080708472536	0.176479254031077	0.128550507841223	0.0322152870510887	0.0207607812663485	0.0982646361101314
KLHL15	2.35482633530065e-114	1.2914952478797e-113	0.14549631724146	0.0626804288987835	0.0999611735343273	0.140736958350798	0.222179821341252	0.0895413914036662
GDNF-AS1	3.69286672473463e-114	2.02164236755546e-113	0	0.0783098655895543	0.0153624537655705	0.00285697936448139	0.0046183275368795	0.00965154012799997
PTGER3	4.48904989540569e-114	2.45303272972989e-113	0.00866925738279541	0.0370700157065103	0.029018275216358	0.0163588305718659	0.235194581852065	0.0107752342101852
PRDM16	8.91782644275031e-114	4.86426896877289e-113	0.0276197313170606	0.102246300550456	0.0383917845378616	0.00783137793325224	0.0104225161895442	0.0156346592150726
DCLK2	2.90903564379519e-113	1.5838669566943e-112	0.200196036377089	0.452828421672226	0.322775929868867	0.267074449159864	0.222555358041929	0.239605995542959
NAV2	3.43667931036955e-113	1.86776049476606e-112	0.110799617710781	0.240732485585477	0.137779236648298	0.121373273111625	0.0903965896475701	0.154860748438697
MCAM	8.24384701407409e-113	4.47224973638739e-112	0.0755993877758787	0.218571718416366	0.246621997259206	0.119132416105753	0.042925880841808	0.0546222492095967
AC090124.1	9.89270511435611e-113	5.35706053123977e-112	0.0393162810353314	0.139782277791774	0.072155088538595	0.0798143315778991	0.0539936421749733	0.0757068882892122
HNRNPU	2.98725909006807e-112	1.61473464328004e-111	1.11795529774537	1.49559548157092	1.33959156712197	1.2484609588258	1.0321694015328	0.992431624414763
LATS2	4.15365841811226e-112	2.24118259970086e-111	0.634452004518276	0.817283397251006	0.979369358481056	1.03306486253247	1.10809491085131	0.642019171686378
MYOM1	5.75241943793512e-112	3.09825104377116e-111	2.54232586960239	0.277069587025988	0.117000393948852	0.13086928505479	0.211728774780965	0.110124482550766
SYAP1	1.33953805700504e-111	7.2018175107798e-111	0.692794537295542	0.782139007487742	0.848064273173895	0.923657914111616	0.948463610719587	0.526476202860377
FGFR1	1.34323900315178e-111	7.20879608131547e-111	0.2156554434749	0.186737812073787	0.139356129427666	0.0652707222199913	0.0213944727319199	0.0514109667275963
STON2	1.59809383109877e-111	8.56121695231482e-111	0.0423266238448211	0.0871146244787124	0.0178342915236089	0.0135848275376377	0.012202052207002	0.0120179921427087
ABCG2	2.58457508491389e-111	1.3821257138577e-110	0.00823692041722352	0.175450328863448	0.0332197127754748	0.01826285791328	0.0119104483879816	0.0295623303253373
SLC1A2	1.97998495394552e-110	1.05693147007768e-109	0.27682490890917	0.17707062494625	0.269524264041774	0.403726661475733	0.432361719152811	0.17597907107753
AC093607.1	5.01783857087139e-110	2.67380385659221e-109	0.0334712427278007	0.0907974290895097	0.0325038305288748	0.0174611063483695	0.0156977814692995	0.0242749358146402
DLG5	1.12083907045451e-109	5.96190994922613e-109	1.76581204328212	2.09342453255499	2.0144933581841	2.09153014411971	2.28339053643431	1.69518400983979
NEGR1	4.55006395605366e-108	2.41596316250637e-107	0.0945633924788083	0.26198326376585	0.0860248742041796	0.0712002118910737	0.0787519206540724	0.14204490661662
HSPE1-MOB4	4.80438620785486e-108	2.54649445646017e-107	0.199987157969418	0.218115945991203	0.104329764926412	0.0343148698508021	0.0365565139682596	0.195261927635069
MFGE8	1.78945144530937e-107	9.46799706512897e-107	0.0360775283368824	0.116074993430418	0.0619008518578518	0.0124325542822814	0.0150066245719559	0.0312140613404659
KDM4B	5.63427420142305e-107	2.97584905004739e-106	1.44468331996503	1.05030383049034	1.58231163232622	1.81962495084437	1.54762363883935	1.32738820094757
TBC1D4	1.00016891414801e-106	5.27329831712486e-106	3.48408830740927	3.11421313899129	3.09423158323357	2.91299861826546	3.03633163232907	2.65833018433648
AKR1B1	1.49182992107848e-106	7.85173642672885e-106	0.930578519631452	0.522028249820157	0.729759300478007	0.797022131398665	0.823748840749651	0.652413870264173
EML6	3.02010666336494e-106	1.58674605780995e-105	2.14134695865608	0.699652053172148	0.875531376656734	0.6537748739398	0.367001339794631	0.520803658468667
TSHZ3	3.81313734845979e-106	1.99989721073066e-105	0.0142232799066123	0.200213171532868	0.130143235768712	0.0655470534842512	0.0759302596792665	0.0917582355859083
RNF24	4.79062327298919e-106	2.50817972407811e-105	0.0846039707383631	0.162068510000675	0.18950914302122	0.170802084865421	0.410422793002799	0.148923817091616
FOXK2	1.10669998441727e-105	5.77897884534357e-105	2.12132004079215	1.63780059266112	2.19252416868125	2.27663869706403	2.00489256821717	1.60928959717436
MCOLN1	1.10763761202418e-105	5.77897884534357e-105	0.0807734964746137	0.0845680337061266	0.125987248810639	0.206027352001503	0.285172064823381	0.122927176479123
AL031283.2	1.39650190838462e-105	7.27344743950321e-105	0.231719371431999	0.270798080939347	0.299368355947459	0.303619506434606	0.112047324335151	0.253136284051823
LINC01483	2.04906834825466e-105	1.06537349129358e-104	0.235891549437769	0.73430205589393	0.744386477136741	0.727934671115331	0.485919218698793	0.698170401050699
FSTL4	2.08815431703051e-105	1.08381711956601e-104	0.272238026004291	0.21604466767296	0.152211465656504	0.300777721997574	0.511409701144101	0.2256582664243
DIRC2	4.59964260172534e-104	2.38323450866598e-103	0.381876604187112	0.482733014358649	0.510727065073094	0.326182499904311	0.265289348035323	0.272435614881262
LMCD1-AS1	6.67921351983739e-104	3.45476561370899e-103	0.269637857383602	0.419683057297902	0.291834522684898	0.296416448659495	0.161591191680611	0.256338750251652
BCL11A	6.93601197172344e-104	3.5814175413374e-103	0.694347500730281	0.273759574477123	0.195910294252739	0.23631012974196	0.0555155517323463	0.135087868606074
SLC2A14	1.27265102326543e-103	6.56005682095583e-103	0.757253304611476	0.223478145364897	0.450788862401831	0.884313937323279	0.610205178655287	0.518225791700396
GAS7	7.4091782092791e-103	3.81261314371137e-102	0.090099878494527	0.129430778351019	0.111393053284681	0.0455659043416032	0.0454763423655072	0.0943245570385563
FOXP2	9.82318725279735e-103	5.04615783534111e-102	0.117096017557382	0.319933926865768	0.298180954788035	0.313199975552575	0.485933402211157	0.295812091744195
KCNQ1OT1	2.21129262054201e-102	1.13399621566257e-101	0.964851757409812	0.922718630538941	0.608161890748563	0.654700241869749	0.621047072278574	0.452728776242459
ZDHHC19	1.20366953148884e-101	6.16213070728076e-101	0.0725428284748307	0.0452525444751271	0.0940684476126607	0.321804784721815	0.200849147782346	0.104275734532217
PPARGC1A	2.02452579887975e-101	1.03468098750243e-100	0.114094852121165	0.172361076759611	0.224309668171309	0.207167135649265	0.355136139876909	0.206030801700442
CYCS	2.55469125191384e-101	1.30341390403767e-100	0.0647240820301842	0.371618479322739	0.228566123475745	0.171951624745248	0.0940372601127346	0.144997212404546
LINC00298	2.76373726407469e-101	1.40767602584449e-100	0.0657629424460994	0.0331990010152208	0.058127337516603	0.0747999792331273	0.149022009985096	0.0555128015673947
ZNF608	5.7662636349539e-101	2.93199845845114e-100	0.482595347549939	0.874554277544963	0.783823595454448	0.850821006531258	1.36474070320052	0.731541795258855
AC022075.1	2.90195149815105e-100	1.47307182647261e-99	0.0408982518082177	0.028282644030996	0.0375408402034116	0.113721492475582	0.146403979542457	0.0431175616105915
TMEM131L	9.24240683023092e-100	4.68365210991432e-99	0.121160637439555	0.289703484763939	0.117248132497485	0.117427212576177	0.117645250023989	0.118163866627208
CREB5	4.136794691672e-99	2.09281350337538e-98	0.0640259397414311	0.0259714736955509	0.0225850189144787	0.0243829192376933	0.122010971202098	0.0252975050254383
ELOVL7	6.70941849687896e-99	3.38859520044392e-98	0.0997312036649507	0.139765865812949	0.19593434720288	0.06214631178893	0.0286523601472237	0.0772508323999082
PDGFD	6.95335874343924e-99	3.50589516475928e-98	0.763552238316199	2.16913587221221	2.55723691848076	2.77647700154756	2.8070741892335	2.4081481376412
DEPTOR	9.28800178958136e-99	4.67516868603089e-98	0.790743044143443	0.841406101249275	1.33632758185988	1.46826915500475	1.32250794804937	1.20397829849374
ADAMTS12	1.09115502205466e-98	5.48319106560132e-98	1.43164227552885	0.365538806489855	0.476827256932291	0.594495354869374	0.693173662144454	0.326777071629426
CACNA1H	1.30560614825166e-98	6.54986361999161e-98	0.676601799691956	0.185939998816191	0.364354257677538	0.557789569081569	0.484411985248134	0.28450776497134
ST3GAL6	1.58529097541448e-98	7.93968768988888e-98	0.739396608633009	0.644215049707071	0.793251641804505	0.54744991488805	0.203658340381759	0.496731475622412
NFKBID	1.74181798913877e-98	8.70908994569383e-98	0.0645670966637009	0.152292698451685	0.0857476694241274	0.0585433223964965	0.0347806962400393	0.042554117326384
ATP1B1	2.10610522700975e-98	1.05130044609472e-97	0.328442348602053	0.308243245644819	0.223503946248039	0.18068740603239	0.092088477173651	0.169878031254033
RDX	4.32124130182751e-98	2.15344250921637e-97	1.25957236777511	1.39771384320815	1.63872068343423	1.88820293671775	1.87812486633154	1.65841580387362
LINC02296	4.70177367987616e-98	2.33919088551053e-97	0.095119833515726	0.0840877436662578	0.0173323128646472	0.0148018038217513	0.02012950359296	0.0101855967954562
GPCPD1	8.22599826270083e-98	4.08576072650703e-97	0.764018483747159	1.30652420918241	1.07723287483992	0.888854744034656	0.783372195861409	0.734370510156283
SGCD	8.49786572593979e-98	4.21381771534205e-97	0.849558118970696	0.684726399642381	0.548766051039605	0.465109166621675	0.422693155952635	0.36513775402433
UBE4B	5.71928698365254e-97	2.831330189927e-96	0.953506952651634	1.35995378308043	1.4826011935188	1.08987228258598	1.16262685430429	1.25179657678307
ECE1	6.04165209549071e-97	2.98598950353742e-96	1.93418560262611	1.58417858656625	1.78591674856268	1.83366269327376	1.82959804068573	1.38302201202368
ALDH1A2	1.9166879802993e-96	9.45734200805575e-96	0.400448463222483	0.161523478330239	0.0710797360558689	0.0500737292959361	0.0360093284528157	0.0479566445609718
CHL1	4.22963948215984e-96	2.08356624736938e-95	0.0202631025132435	0.0802219683515429	0.0428123280944637	0.0236137721639805	0.010631597630152	0.0417251730801075
SFMBT2	4.93882464486832e-96	2.42893015321393e-95	0.385685289963789	0.559379472953034	0.629065574789965	0.693325814437142	0.88105941654369	0.566095419519706
MT1F	1.27034126200298e-95	6.23735480525193e-95	0.00780629807928041	0.011018245607511	0.020687157261757	0.0503394108594724	0.0859165867827584	0.026487286299304
PRKCQ	1.92960354456094e-95	9.45884090471047e-95	0.155844757235479	0.0853344110428388	0.0249421444324429	0.00897467643878071	0.0146532919887557	0.0230020201456109
AC078845.1	2.76245136974605e-95	1.35193378617262e-94	0.398601844704078	0.51906122487088	0.263485788704691	0.24658365114946	0.287157479056507	0.220840735634513
RBMS1	3.42078099083407e-95	1.67139136359971e-94	0.29920869693251	0.42891646223735	0.498932856042505	0.553366202313452	0.807221723745165	0.476276618176742
SYT12	3.78448795211081e-95	1.84609168395649e-94	0.026909590085048	0.0180473521013461	0.0336341750143408	0.138203596111416	0.135416782129147	0.0416080151770192
ABCC5	5.45534827530395e-95	2.65682545875192e-94	0.303947163560434	0.269364593059896	0.285857153022459	0.345050087873039	0.481503114985889	0.253683606311542
ACTN1	8.44455260879965e-95	4.10594130087503e-94	0.708452500516808	0.464239435186983	0.368709145146601	0.3543904959124	0.301867174571538	0.297843964386046
TSPAN5	1.69044753784025e-94	8.20605600893327e-94	0.00883697113099109	0.129561887454715	0.0387709155774638	0.0222414281977519	0.0518167889844141	0.0319253929883618
SEMA3C	1.73726036916584e-94	8.41967868739502e-94	0.0166583385707631	0.176591467030591	0.102783223939578	0.0463886486387533	0.115268937631966	0.079488899340341
AC078850.2	2.54669407437686e-94	1.23227132631138e-93	0.0543876456855104	0.0786500512863178	0.0947964929908824	0.119064217707445	0.248930263916495	0.120070929052515
CSMD2	4.76957718602198e-94	2.30414356812656e-93	0.0652118060785152	0.342711522160813	0.293159146337064	0.258041157121089	0.0713321474654452	0.261081432737547
LMCD1	1.27110602929995e-93	6.13073647572323e-93	0.0259750075378113	0.0892984829514204	0.0341011185620842	0.031610882571674	0.0212496909459895	0.0394438229789013
KCNMB4	4.41974922382235e-93	2.12829015593372e-92	0.0481836678945942	0.277842036961738	0.186400196879706	0.20636519875358	0.360832664618834	0.277540366686571
DTNA	5.34438905735962e-93	2.56941781603828e-92	0.110082587518978	0.509329983110077	0.427408134318098	0.211373258897593	0.334521165240825	0.29410203056914
PPP1R16B	8.75366916330365e-93	4.20176119838575e-92	0.697107541648314	0.0689413671554467	0.0356321518003723	0.024696129358591	0.0251881023279987	0.0500328617891594
HSPB1	1.85796330151128e-92	8.9039774832809e-92	0.258131857142885	0.322612528712906	0.153886252714759	0.0752108713393207	0.0956665954731273	0.515064233874904
DOC2B	2.7502558302499e-92	1.31591188050235e-91	0.0477914927285982	0.0591595018481356	0.0187973374093946	0.0118328200205091	0.00759321191395636	0.0119805868764671
RUNDC3B	2.84758862040888e-92	1.36031303522717e-91	0.904118853373688	0.741705103866795	0.821121379618067	1.04441254801773	1.17327790310891	0.698597995338966
WISP1	1.31714463118941e-91	6.28208886099876e-91	0.112834141617817	0.177251118583391	0.13676892367282	0.0267155549148712	0.0109910539889573	0.0722362997351075
GRM7	1.7700599920896e-91	8.42885710518857e-91	0.0661104896035305	0.234153656084999	0.0392054836794754	0.0380280178673583	0.0282332142557491	0.0423960440245343
REPS2	2.80795652138823e-91	1.33500310050154e-90	1.15900681119513	0.710255328303886	0.941307528522403	1.22986966378099	1.09318044921059	0.75373551400527
KIAA1549L	2.57782187082442e-90	1.22364962222678e-89	1.21630723003867	0.039924612384011	0.017951986871244	0.0192210289030155	0.0221532389883756	0.0205467240571529
NEK7	4.01718424704166e-90	1.90387879006714e-89	1.05947283464655	1.07106347173817	1.50459523013165	1.85040283638952	1.86724622693441	1.4920601397655
ARSJ	5.08091215749399e-90	2.40421710922428e-89	0.0682042941423893	0.178277065102729	0.256585653430362	0.103704280336762	0.0189047106991544	0.107371988718862
RPS6KA3	1.27338435678645e-89	6.01598908718008e-89	0.525480846783572	0.714378324221418	0.648566567848462	0.549676178860581	0.469541671792114	0.48017268044531
AL139220.2	7.43969743727249e-89	3.50929124399646e-88	1.03507617995297	0.289850463784905	0.587888524604118	0.693942776728212	0.726202732032624	0.419387587259842
AC073365.1	9.77744433731025e-89	4.60476185430624e-88	0.0725593003054081	0.151232141105627	0.0518817538324786	0.0663074230188289	0.0336898244235408	0.0544744248408606
KCTD8	1.75072287220183e-88	8.23223921098041e-88	0.0261925605415238	0.0827504568875775	0.117154083929019	0.221737838746651	0.294214004745171	0.177070023301032
KIAA0513	6.1672623855119e-88	2.89542835000559e-87	0.880061938144503	0.667207951279001	0.658634394232684	0.538939144597259	0.234765785946594	0.273014341200688
RAB3B	8.17360829147967e-88	3.83137888663109e-87	0.0302102297774951	0.0102838508144491	0.0199320033743402	0.0211580248089139	0.0951204453171076	0.0173053749221946
NR6A1	2.10784344994841e-87	9.86510194983655e-87	0.404907621733354	0.545627256365722	0.400552626701415	0.475523469809915	0.294676421858235	0.271221576883434
ARG2	3.35071521888807e-87	1.56575477518134e-86	0.274299599758598	0.234492070815415	0.159591324452668	0.099558828822272	0.0545452413200835	0.0423311356661241
PFKP	3.99566890128081e-87	1.86423121366134e-86	0.0500409764225399	0.0196049028364272	0.0742296390397169	0.163936429551196	0.151235679718397	0.0678730136485105
HS3ST3B1	9.28361499622214e-87	4.32466537091094e-86	0.0302905008606864	0.0861120926315032	0.0251196280001383	0.0107845113345696	0.0104108527528406	0.018683998610428
NKAIN2	1.1934044055329e-86	5.55071816526931e-86	0.141064627280987	0.2893226378922	0.308044233955907	0.25369873313875	0.142521775536499	0.194325036991791
TTLL11	1.48620181489824e-86	6.90186601345934e-86	0.34483536271356	0.344980828611167	0.509857979256957	0.693540672810761	0.608015182918914	0.438443203025175
SMARCA1	3.00876654209107e-86	1.39510040591549e-85	1.01741881770953	0.977967232072599	0.804389435524211	0.710380247014675	0.65168288620459	0.558438986500784
NSUN6	4.15915435284632e-86	1.92553442261404e-85	0.665896898394922	0.849199887846049	0.907835467801469	0.753449229281616	0.740921136125745	0.702492097496018
SEMA5A	6.45732259358459e-86	2.98489488147208e-85	0.0345543601588904	0.0917336508983386	0.0329497813813173	0.0231724063272912	0.0254620783712882	0.0270162636841864
AL662796.1	9.05363858070215e-86	4.17860242186253e-85	0.0388589071612149	0.165219271921675	0.100261942804777	0.0854216226568099	0.0999944420908611	0.0715607410064936
AC093523.1	1.01721700427264e-85	4.68763596439002e-85	0.0305335128396862	0.10993189446684	0.0366238589656625	0.032135816297185	0.0249199142126969	0.0354375445126578
ZSWIM6	1.05741088389151e-85	4.86538750256832e-85	1.23486583197919	1.26809440016709	1.27277546201218	1.12201206303229	0.946379605258574	0.83918904221614
KANK1	3.47851493443658e-85	1.59809261918985e-84	0.490317367056005	0.382246194898611	0.509272269382435	0.67345927072295	0.816748637831837	0.476248753953989
ARHGAP42	1.14476354226631e-84	5.25120890947849e-84	0.452597689644109	0.297174624621777	0.240567898948197	0.176792854376883	0.242557658491748	0.196330183760501
KHDRBS3	2.05465676464746e-84	9.41064167014105e-84	0.17401389168382	0.261665208677114	0.194172222847568	0.127122260229708	0.114637685837062	0.0915091838442122
CNR1	4.29064860755157e-84	1.96218686320956e-83	0	0.0441222041981167	0.00933557537154821	0.00698654431815711	0.00746019525969603	0.00895982457045181
SOCS2	4.6936119476817e-84	2.14320180259438e-83	0.166577369449011	0.0571898946488512	0.0910934002469148	0.236106603588567	0.273761820954368	0.154372154674295
PDP1	1.38104050911532e-83	6.29653727560177e-83	0.566624439743533	0.712183039475754	0.761892850086641	0.896706062494975	0.972564643518599	0.572920961489577
RHBDL3	1.44746948269782e-83	6.58939066478523e-83	0.114994400439027	0.248554160489097	0.189072148627378	0.135032031986786	0.0809847509509197	0.136806146198972
CASC15	1.72584479914065e-83	7.84474908700296e-83	0.226502195567522	0.181786015320717	0.485829698562101	0.560889690703881	0.512319058022686	0.25515466022328
MC2R	1.80853097385864e-83	8.20815873158232e-83	1.41803116030865	0.273865886913821	0.703449522694715	0.844216893326625	0.571317847436079	0.501458248440423
BCAT1	2.32686028346737e-83	1.05446840640515e-82	0.0562102348761151	0.227417501977578	0.193189352626725	0.0792331079996996	0.0347550204701318	0.132083879378352
RGS6	4.6384064633788e-83	2.09882645401756e-82	0.0343101524497774	0.0979815827592472	0.10807199843434	0.05005845707814	0.0390007648986659	0.0604246547127294
DPH6-DT	9.07515893749448e-83	4.10022241151859e-82	0.19976781389318	0.25222721744782	0.220249744395804	0.338464166701621	0.522935907147417	0.268446681616721
MAN1A1	1.20626404818932e-82	5.44179269859843e-82	1.26988043809597	1.36884194957147	1.60888808380054	1.19324639267433	0.868130224996551	0.997336436585652
ARHGAP24	1.35463426703489e-82	6.10195615781482e-82	0.183237156124448	0.292957957957879	0.0921533580591603	0.074038026285313	0.332525579302111	0.108806002991774
KLF6	2.23707988688158e-82	1.00618285766788e-81	0.101402367852031	0.217604137305321	0.210017854224998	0.212760006216761	0.426228409481416	0.181599990655811
APMAP	2.38335098947778e-82	1.07036721084331e-81	0.122231951554542	0.0433802815793197	0.0619948103820849	0.0877476119114175	0.144520751008705	0.0502623976399494
PDZD2	3.88013144058281e-82	1.73996925586673e-81	0.208166922409954	0.125407929695481	0.304176533370053	0.721263314190569	0.636578614709268	0.490843403321337
LSP1	1.07431167822067e-81	4.81035079800301e-81	1.24759974276402	1.29239449189605	1.21390803752446	1.06264078156582	0.627290799148511	1.20375983981291
RGS2	1.70174547081828e-81	7.60840001856162e-81	0.188504793263365	0.221523669760014	0.255094636320929	0.382978363104558	0.516857153524344	0.263169433693159
FAT1	1.88245746656917e-81	8.40382797575524e-81	0.0137499497934568	0.0456848678237532	0.0119637687247546	0.00569965113584654	0.00471029926827474	0.00794049090575877
NAP1L1	2.3034897050647e-81	1.02681561889957e-80	0.652788498736319	0.834166975377015	0.822627072871629	0.627287680435596	0.458003658960538	0.527798701996971
TSPAN8	3.42409855537031e-81	1.52407947568411e-80	0.0188946296709104	0.0691736363193896	0.021407757394178	0.0128559997055718	0.0157510755048245	0.0230570935429738
BANP	5.29209819223594e-81	2.35204364099375e-80	0.496502361917322	0.507214914984795	0.583242678595887	0.832135149111515	0.779081698185128	0.54150486563556
CASP9	6.8618691160442e-81	3.04520818759358e-80	0.763415478763849	0.700673082490111	1.12531391993583	1.27501237095064	0.88565302695377	0.696236914863022
USP15	9.47032969093445e-81	4.19660104472723e-80	0.806073305111579	0.880005006792143	1.02586213879887	1.00466294068404	1.45937647218273	0.809859609564996
GPSM1	1.07464309827736e-80	4.75505795697948e-80	0.0581063657407197	0.0469750207978611	0.0634629335706396	0.122996330798864	0.133315215764866	0.0726250402641602
DNAJB1	1.27200297879519e-80	5.62004261617904e-80	0.171391577462205	0.291483248339724	0.15755942409627	0.0819406716448488	0.0830140411365308	0.496215915736222
SACS	2.10834075416121e-80	9.3015033271818e-80	1.14773381657473	0.329740990230309	0.163232274743952	0.142439239319474	0.14029885610057	0.102585971204418
RAB11FIP1	2.82652769422273e-80	1.24516638512015e-79	0.0969212820612104	0.111306465038517	0.113025597174863	0.195696085739572	0.25597017435266	0.165197284413062
ITGA2	3.32042901956334e-80	1.46059927546775e-79	0.35467921986604	0.440535413102514	0.813544990918927	0.486023527580289	0.253582298089367	0.627039764022818
CHSY1	7.53436701667457e-80	3.3093852196228e-79	0.964382460714291	1.06680400947161	1.09300738663004	1.24238949133446	1.16777986285471	0.776731130500079
VPS37B	2.19445541664272e-79	9.62480445895931e-79	0.828664824199685	1.60917188288134	1.61657450609802	1.48751585009443	1.12789350034653	1.02994204772762
KLK4	2.6063166820932e-79	1.14145256150067e-78	0.0110356559498985	0.0778457913322158	0.0112773666331465	0.00480803978353835	0.00564807615721823	0.0121107681242654
GTF2F2	2.82498284417752e-79	1.23541523797851e-78	0.511799814986792	0.625423057032713	0.626611291930262	0.47214254301096	0.459981746639947	0.441610389211115
IL12RB2	4.48993972174672e-79	1.96067236757499e-78	0.100965347323819	0.144881654679355	0.0954350564843374	0.102624298274033	0.0549793272264243	0.083862583556068
ERICH3	6.63285965201748e-78	2.89223531337971e-77	0.00378006072901889	0.0951416960702508	0.0777981922341191	0.0104268537394847	0.00544126203096711	0.0513725270203725
AL592287.1	1.10123021723232e-77	4.7949066062365e-77	0.0189000068769469	0.0733959939426439	0.200930184860935	0.274892771076641	0.287562040265961	0.188143237805841
TCERG1L	1.94756909786477e-77	8.46769172984682e-77	0.0328297999845755	0.182343419077363	0.0464512068605449	0.0321542203760981	0.0288300974005955	0.0277062782826476
ABCC3	3.73436645895728e-77	1.62128789824484e-76	0.348399084461337	1.61994571317676	2.23427157095092	2.11239088884854	1.42930946086938	2.17044065600407
FDX1	6.53588350753017e-77	2.83347550904487e-76	3.1385474361362	2.12398977328115	2.61722823816011	2.64923889725485	2.56897951563241	2.23815813780664
ITGB8	8.54631995014339e-77	3.69970560612268e-76	0.0382820660930823	0.124519037942868	0.135094400047309	0.094138137634112	0.0380951858452102	0.12751166065393
ACSBG1	9.87355875398593e-77	4.26810897146366e-76	0.029802607334413	0.015219697961803	0.0327959359617271	0.234410484122002	0.195742786302794	0.0488743515760644
C9	2.86274920798085e-76	1.23571908258166e-75	0.0815098186237698	0.0715726655120715	0.0260445148391818	0.0219054854077953	0.0114833409462551	0.0615664380799183
KCNK9	4.25860016983986e-76	1.8356035214827e-75	0.193921183582181	0.0458665632809788	0.00737192296293012	0.00410100976252606	0.00420650057374758	0.00863434282463797
LHFPL6	6.16039317096166e-76	2.65153221131779e-75	0.20750019858926	0.302961739169605	0.278717967548714	0.170457009622163	0.141105762485402	0.253374499111209
TMEM217	1.6637351231724e-75	7.15072402509626e-75	0.148712129289378	0.0819716489657446	0.2134445136433	0.407850530805446	0.282908757755653	0.166671784498541
GABARAPL1	4.10272918732095e-75	1.76082797739097e-74	0.180010864166116	0.261761696593405	0.233311197989617	0.254843375276816	0.447672042686093	0.206963110520034
BAIAP2L1	5.41372132186828e-75	2.32016628080069e-74	0.45309837343188	0.415561608928065	0.530272057520434	0.762625526230032	0.619775465388767	0.432981176038503
KIF26B	5.74770973808235e-75	2.45979018748175e-74	0.165861623793467	0.449971651780569	0.531110398683743	0.362450238535418	0.137000239108846	0.266728372450798
ANTXR2	1.02633651136493e-74	4.38605346737151e-74	0.385071324823369	0.640424990107221	0.504313997617515	0.434673529924727	0.95749330070604	0.47159516881406
CMTM8	3.17068459346116e-74	1.35306597160505e-73	0.338008782354283	0.107837432797187	0.225502120828341	0.354774021043458	0.358637198630033	0.176474164113047
ADGRL2	3.34484725685312e-74	1.42536104695445e-73	0.596998394322419	0.75327275845666	1.05338010848106	1.4235784492778	1.45439394368089	1.12092918449543
MARCH1	6.15031760262989e-74	2.61715642665102e-73	0.0316903527556156	0.0908891766680313	0.042257139657128	0.0431815142531493	0.0432575007691254	0.0466446082594311
ISM1	1.02996017839113e-73	4.37660132460819e-73	0.0321460798163066	0.0803914368655765	0.0106906863546374	0.00890667901411634	0.0102834196071091	0.00461419376150413
NETO2	1.13604255010662e-73	4.82054830313984e-73	0.677119950005513	0.201818532596675	0.183769104790605	0.129832982392735	0.0463675800568152	0.0876336434641069
KLF4	2.20255330361306e-73	9.33285298141127e-73	0.0685190801515678	0.0667210534016603	0.056005123997751	0.0821682683707416	0.127827889283025	0.0597753604369802
CLSTN2	3.19064761384852e-73	1.35006246002053e-72	0.0482851126005509	0.118376718678043	0.0329814925398183	0.0291861756864781	0.0232570673107749	0.0246690218163877
RIN2	1.67974085803103e-72	7.09749658322969e-72	0.372280260294768	0.483561499689184	0.663860487208641	0.480661832382108	0.369153121879125	0.472305484965225
PTPRN2	2.0358662925406e-72	8.59015313308269e-72	0.478945388533046	0.0327208928893247	0.0256897042172886	0.0346486230052841	0.157982109600685	0.0413156132867333
PIGA	3.41884483783144e-72	1.44052451032224e-71	0.0328534897125358	0.0103299509166419	0.0227138297772718	0.0565152565785026	0.0757275281513705	0.0169463184719548
RNF144A	9.76849957962111e-72	4.11016812606779e-71	1.70139393379871	1.99995316794541	1.70575906560147	1.47239988333774	1.40201868534378	1.39319971169077
MYRIP	1.90059735995896e-71	7.98570319310489e-71	0.797806488040323	0.229112300352822	0.0443513466859555	0.0459809657637336	0.0510208950377966	0.0338798048809176
DIXDC1	2.67659652643897e-71	1.12304749361076e-70	0.687138055441705	0.763804406251618	0.694483614983904	0.749911099756283	1.06403515534091	0.579666102665825
PRICKLE1	4.6615176885017e-71	1.95314986948395e-70	0.011453572464199	0.115546538092135	0.0432386946353803	0.028599954472465	0.0275038309182595	0.0381885951333355
CYP3A5	6.63583615155213e-71	2.77650048182098e-70	0.154824702331227	0.523507129598967	0.249425834629834	0.241435662809051	0.41242418994404	0.194484522424786
STOX2	7.05104564687236e-71	2.94611935106087e-70	0.394560953928154	0.332816587928046	0.184917808256461	0.21998913721442	0.24021395536116	0.185622095437647
SRGAP1	7.46685726318729e-71	3.11551763415325e-70	0.19880386713783	0.413380725485242	0.355446611629727	0.426391873109543	0.769641742527477	0.413955615656117
CHST11	1.68485003383039e-70	7.02020847429329e-70	0.165321882489727	0.36013157556498	0.510830762778296	0.763571625339034	0.72900636936437	0.551666368402963
TTYH3	3.38576805545255e-70	1.40878005081243e-69	0.766857084695763	0.24584188582577	0.228451721348743	0.198397182616812	0.110176063856957	0.178047502739424
CLU	3.72356963574219e-70	1.54718959933886e-69	0.00733948993010282	0.184698020001933	0.137272401085259	0.119040046312808	0.121423519318479	0.215491033524269
RERGL	3.90249261345022e-70	1.61929154085071e-69	0.00663882053544529	0.108266062633229	0.0464453266942551	0.0434548616424236	0.0322713418293524	0.0431308432114089
SLC38A1	4.23627146497194e-70	1.75536110427014e-69	0.0424640381182112	0.0391247023512831	0.0881449940320023	0.0598253583553988	0.0972075979600324	0.065972938190251
SLC7A1	9.92721051826051e-70	4.10781124893538e-69	1.85477412015509	0.375418549321498	0.30709665768999	0.240522230946406	0.187047550321706	0.106839970558227
SH2D4A	1.36054073821522e-69	5.62206916617861e-69	0.127591823865578	0.115624982112801	0.136984241845591	0.191815068943311	0.252651926134238	0.172525360147207
ATP8B4	1.63236088780591e-69	6.73601466769976e-69	0.0574658269010578	0.0327256589063795	0.0282242105796092	0.0367903349892648	0.125543854515614	0.0398276821836437
SYT16	2.21554781121077e-69	9.1300047165279e-69	0.00531944147671873	0.0443295769701283	0.0149519553999223	0.0100055047954472	0.00596939386217096	0.00387202673667769
TGFB2	3.02784684544178e-69	1.24602750841225e-68	0.031953677599345	0.0628468425015415	0.0194716283593663	0.013888702061455	0.0115779465156173	0.018019989491789
NAMPT	3.10126995744399e-69	1.27449450305917e-68	0.603040839374319	0.662254530894104	0.859307768066274	1.03338628302186	0.959998881953099	0.715322624004097
PLPPR1	4.6889981260481e-69	1.92434943613465e-68	0.0314585033374947	0.0493012404940862	0.0153697852818223	0.0102940030492391	0.0118757960985911	0.00474707261444415
CXCR4	4.84442076398646e-69	1.98541834589609e-68	0.153728556402999	0.179976428167783	0.137995606582383	0.0666824923542709	0.0361534570033209	0.0939777021650827
AC078923.1	5.54443571812967e-69	2.26920970728363e-68	0.0848452945137599	0.101256558762184	0.0547678658683274	0.050505075771307	0.0259877229185459	0.0506644937037001
MAN1C1	1.6350195018923e-68	6.6826410159086e-68	0.129568124800433	0.10084479408009	0.152984190258814	0.247497814519406	0.316681792490506	0.18441943547919
LINC00970	1.90816645950618e-68	7.78843452859664e-68	0.279461200227894	0.10181410715043	0.0893086587145066	0.0554691456413499	0.0324591601650096	0.0725292287679354
FXYD5	3.19706230593632e-68	1.30315039644143e-67	0.0319814030893925	0.0552510567481625	0.0111236922445349	0.00319200023493663	0.00132610882886283	0
LY6E-DT	4.04496736351851e-68	1.64652674227348e-67	0.0312318223431908	0.0778072741909679	0.0333579959950806	0.0161386131046905	0.0158642919419729	0.0150085476322458
MXRA7	4.40512286106717e-68	1.79070035002731e-67	0.228455465057502	0.426759634104156	0.302661366990699	0.282341177754714	0.228076621931096	0.251026592754209
ERC2	4.60315684441479e-68	1.86866989624416e-67	0.273521798269926	0.175027811526292	0.196726713301661	0.284906406775006	0.384720965662765	0.209095545411819
FP236383.1	4.61717846058631e-68	1.8718291056431e-67	1.35454956058693	2.02792518823609	2.05926289262049	1.8983072777062	1.67665247794101	2.74020457012941
PRRX1	8.29498950876189e-68	3.35829534767688e-67	0.119206874950155	0.0970539050487098	0.050794429061522	0.0193698250775622	0.0348193789017139	0.031349492996119
ABHD5	9.69746438335969e-68	3.92080770216699e-67	0.0559892638795954	0.0571843614581032	0.0546649453312464	0.0710272115735504	0.251738061613111	0.0796992022724946
LRIG3	1.90088687173166e-67	7.67518252381559e-67	0.0155165890199826	0.0499070563789035	0.00986437067657933	0.00529285842489284	0.00468780653578034	0.01295012534218
ANKRD6	2.00406890177813e-67	8.08092299104086e-67	0.228819197676601	0.285543024172396	0.210696354135012	0.11971681213943	0.13253719179031	0.160482310646563
GRM3	2.21277329702024e-67	8.91049649806808e-67	0.27427332998676	0.084994327477107	0.21723740272943	0.0533710624500386	0.0193020662790303	0.115762266436317
INSR	2.51049338639445e-67	1.00958179077525e-66	2.85000519620214	2.39072581034851	2.63581265391455	2.2583022487901	2.1863978580774	2.18578731018138
TPM4	8.26452292784333e-67	3.31908551319009e-66	0.384285272489617	0.623900961295439	0.40147886921941	0.438951796254172	0.408643326285137	0.306372035812503
AL353616.2	1.03648138953886e-66	4.15701092061039e-66	0.0222395684862455	0.0333337125301505	0.0240024030408814	0.0166562836608939	0.0134033492599501	0.0384856970973127
ABCB4	2.78394573019972e-66	1.11506504547385e-65	1.1376845277584	0.4229628509523	0.287592278230348	0.176118967364778	0.178618745736769	0.159960540259018
HSD3B2	3.59025381236731e-66	1.43610152494692e-65	1.55994709201485	0.606451482595583	1.35955109776765	1.35824839755857	0.32837637511789	1.26706070050557
EGFR	4.59563414416094e-66	1.83580591644245e-65	0.602082299966615	1.01177881811275	1.0008362601183	0.797787292413718	0.830857088087069	0.771922634915775
DPF3	5.63573053024957e-66	2.24829675408893e-65	0.128117497609507	0.0797768436917528	0.134486999858474	0.338143431413856	0.357207478211621	0.206319033082764
AC010343.3	5.9431017863956e-66	2.36776963601418e-65	1.16464136646942	0.100318755584168	0.120525274863169	0.105070342889138	0.0460350697536369	0.0855569823671587
EEPD1	6.75780069113391e-66	2.68878011583577e-65	0.715143132454411	0.212156820857993	0.243233180593935	0.327202840960229	0.49645560153747	0.257624096769368
PLEKHA5	2.07987274263142e-65	8.26439500383345e-65	1.18666747163926	1.84828046422838	1.70122498219329	1.78646945277615	2.27524563788309	1.63659519266033
ASAP2	3.42696795602261e-65	1.35990791905659e-64	0.637666014894349	0.235597921995428	0.102528421662658	0.0450413454305034	0.04645480635913	0.050808674202397
NCK2	5.9578541958551e-65	2.36110470113148e-64	0.424908258991713	0.496901961723261	0.535345786516535	0.3908761265424	0.285693183515109	0.248209671380526
MB21D2	6.15479132614469e-65	2.43593324253748e-64	0.317900451802627	0.207916389842893	0.319197369839289	0.372829246068126	0.313575563911382	0.239170142248354
SINHCAF	4.52372335930965e-64	1.78803294834373e-63	0.263732819891862	0.303905483885939	0.263925716519079	0.379171889229997	0.382563489501884	0.226101950154037
DYNC1I1	4.88573539061334e-64	1.92857975945263e-63	0.256027239007342	0.0541518597309214	0.0427762449312076	0.0770253482079546	0.185850605090823	0.0576928560758893
LAMP5	5.2353350221374e-64	2.06386400347072e-63	0.0331443928665391	0.0382209800452621	0.0063796178506059	0.000146397745462241	0	0.00591143170795086
NINJ2	7.33714521633058e-64	2.88863984894905e-63	0.00514995472088554	0.0117476459715017	0.0145487761690952	0.0277427127015951	0.069837418500234	0.0226335818571148
SLC7A8	7.40684411081945e-64	2.91225849704566e-63	0.0636602059568173	0.244163150836933	0.187865615802851	0.153870330170009	0.246812844522794	0.104487123078845
RPH3AL	1.41914238806646e-63	5.57254864424003e-63	0.328924739443042	0.430641136065765	0.469955372874708	0.71117144720087	0.741233357483325	0.586781016840487
ROR2	2.6150815867953e-63	1.02552219090012e-62	0.470831827912662	1.18324490831614	0.662534163717812	0.497584573316782	0.55570669076739	0.642528289585367
DLK1	3.87881431164328e-63	1.5191178766227e-62	0.210499444317474	0.301135236039905	0.453033709294219	0.315280846357672	0.0891391713559073	0.228578798220781
METTL24	3.92450224112641e-63	1.53500739548621e-62	0.0316557033588264	0.0371263806187291	0.0206379274957765	0.0113566420809856	0.0126207383071214	0.0221059115033055
CTSB	7.28811391323163e-63	2.84691949735611e-62	0.252496656501778	0.300919733308045	0.199212913051596	0.136188332570358	0.149854884305624	0.211792795670494
KDM3A	9.16794307834549e-63	3.57657077178628e-62	0.301159732319513	0.247902030163618	0.260446538483017	0.327224808027139	0.515369966909981	0.266009089810595
TRMT9B	9.58436376101497e-63	3.73416769909674e-62	0.015366981886946	0.105215133422843	0.0284598538568935	0.0118548545791479	0.0150747854462938	0.0160986740997004
AC008691.1	1.15100661597769e-62	4.47862496489373e-62	0.0200873808612177	0.0348667475501925	0.0270233066588769	0.0576050743193903	0.134145719562053	0.041098065527874
CYR61	1.69586328788707e-62	6.59014231044198e-62	0.182342160970477	0.139193645411075	0.054477649634457	0.0368873154988655	0.0437887912118937	0.0964504007972121
CRADD	2.07901507868356e-62	8.06862255633981e-62	1.42426817354099	1.03304295364009	1.17326888650967	1.40844654921683	1.4937934748163	1.00004315780464
CDR2	3.24385360734511e-62	1.25730759974617e-61	0.460274613773595	0.883831464992526	0.675768411519557	0.666006664396683	0.597753115746443	0.610821285966762
INSIG1	7.33145282656873e-62	2.83798173931693e-61	0.0398094812222672	0.0360063962653173	0.0542372447978456	0.0528224997213531	0.130729234101165	0.0568080509989566
AC090115.1	1.08121345326582e-61	4.17994891726475e-61	0.48428071031075	0.424361823118509	0.432002353846371	0.401090414558176	0.255739019261888	0.328950331119833
CASTOR2	2.82392239708824e-61	1.0903175278333e-60	0.152665086393386	0.198824124987709	0.271641252782331	0.344094755949052	0.424438051789822	0.277989521876454
FNDC4	5.99536190211512e-61	2.31183620904182e-60	0.198660490375791	0.171227515396464	0.293045965005202	0.376633208443004	0.297396984795397	0.176478912699811
ASIC2	6.16376452983946e-61	2.37372189852611e-60	0.0375122968210033	0.180987055163421	0.0950678756741457	0.0754151716241199	0.0744470759010229	0.0902984322548631
NRXN2	1.57259299743628e-60	6.04843460552416e-60	0.0656607899314017	0.0283026719435015	0.00868637089531336	0.00389329820513235	0.00147611360761786	0.00462606374469811
SYN2	4.54761767325641e-60	1.746844176667e-59	0.0885567813567739	0.0541188166973032	0.0466689772233018	0.0204876407086069	0.00870315614329964	0.0329584560228229
CCNH	1.73487673416262e-59	6.65553734333484e-59	0.947988887600459	1.01418585540301	0.961847191971344	0.882988652905898	0.816734644977775	0.642654863194531
KCNG3	1.7588044266481e-59	6.73871427834519e-59	0.219021209006969	0.0702566500305485	0.123461044151935	0.18066309313232	0.148038262142936	0.13759336119549
BAALC	2.78918227965205e-59	1.06728913762196e-58	0.330181642847736	0.307039412558714	0.276925832006625	0.382097682479391	0.639589184393996	0.279907177272779
FHL1	6.22099486189353e-59	2.37745026569179e-58	0.0557123083719268	0.080589410667926	0.0300947914648235	0.0205669060920308	0.0330513199560616	0.0342999672522881
PTGES3	1.35299631995899e-58	5.16410809144654e-58	0.526558523685072	0.588803415837315	0.469392249799048	0.375576260234355	0.408336324695855	0.642737168682522
ZBTB46	1.76881861779196e-58	6.74263767900365e-58	0.0752722313400452	0.29255459376008	0.225490865471262	0.187105691668507	0.153675838969017	0.224941117370667
ABCA10	2.33710475704702e-58	8.89760694307243e-58	0.647823736566217	0.101744352125944	0.172351657551385	0.23557279113247	0.333294696612775	0.164564042277609
C9orf147	2.67934568382571e-58	1.01876261742423e-57	0.0766731865885877	0.315659620990852	0.206271004384508	0.203141165348779	0.230883737292769	0.200784543198615
CREB3L2	4.34850542131177e-58	1.65133117265004e-57	1.11839224325006	1.19608047143462	1.07980000225215	1.15178857945031	0.876930657135502	0.885484378412173
AC025159.1	6.56038620345079e-58	2.48813636034796e-57	0.134376742454489	0.168340684907489	0.12806674991634	0.136943189426774	0.103982133078228	0.13513372749916
DUSP1	2.00525654593979e-57	7.59566873462042e-57	0.434648265188264	0.694447098849611	0.491658039214115	0.341140024526445	0.384743052362999	0.382137683137433
MAOA	2.72852573407667e-57	1.0322291553884e-56	0.155492021955214	0.153187137854627	0.0843776582124174	0.0792243773233992	0.255382062237886	0.0726602141181765
HLF	3.32183169429012e-57	1.25510013638166e-56	0.227020436493259	0.620840582813783	0.186987837546009	0.0997018042675833	0.298189591674849	0.176385716054048
LYST	6.09293401654545e-57	2.29922038360206e-56	0.289130736122091	0.297104231833517	0.299511723523777	0.4651055354503	0.461874701946506	0.29315836383773
STX2	7.1932524729079e-57	2.7110248013472e-56	0.480709109447453	0.310414686880847	0.170757599845748	0.134157561042349	0.144820997115665	0.126374871314961
PIEZO2	1.14587609586499e-56	4.313209896606e-56	0.0357931617843119	0.0456463586371551	0.0458738216635603	0.0391956171792132	0.119820534544102	0.0518542040382285
RND3	1.3437648761106e-56	5.05174765455114e-56	0.539230304159312	0.354290743721226	0.399231434529003	0.214726513005923	0.122715332664727	0.190092820615774
SMAD7	1.56889628224723e-56	5.89072446400714e-56	0.0703972161901997	0.0442672582239093	0.0488181728791054	0.0550807697820837	0.137858761208737	0.0556986243736591
BCR	2.61571734378793e-56	9.80894003920475e-56	0.968590788798213	0.560170890830471	0.593611129748236	0.577585707108257	0.3684636314227	0.399350588058571
MT3	4.13961068766651e-56	1.55041598789008e-55	0.0853097112788163	0.0683871226620479	0.0308517980052399	0.013027732173001	0.0040611324332401	0.0131855802939856
ITGA5	8.89014002775518e-56	3.3254887884371e-55	0.0832228233240494	0.107187688335948	0.167070920379489	0.251496882399029	0.337186557862051	0.233939761358775
AC018742.1	9.61645148466865e-56	3.59269669414769e-55	0.966736870189631	0.040808044487719	0.0298589423107603	0.0445184928395842	0.0231385765214826	0.0310494245661631
CCND3	9.94296669665177e-56	3.7100622002432e-55	0.217724447119591	0.447690912527719	0.377393119194728	0.226238619109003	0.174816113504206	0.323361596157554
GRID1	1.17855808192473e-55	4.3921419202164e-55	0.580336664258313	0.450893971503286	0.386651522274	0.364881344882351	0.27884943132875	0.333119572754314
OSBPL6	2.77704339726135e-55	1.03363898161093e-54	0.0302789315976144	0.018762749222477	0.0113454691412906	0.0177904345748431	0.0721130768073286	0.0173787401502763
ITPKB	3.84995669491122e-55	1.43121066725324e-54	0.420972715653739	0.137013143284046	0.0909721676626373	0.0816969019131783	0.0721474140195321	0.0841360092170222
RUBCN	4.31936800036547e-55	1.60372574270995e-54	0.247737461876832	0.2763385262169	0.236979243456009	0.185850498525863	0.190888295140833	0.16338259476036
SV2B	5.24562595544221e-55	1.94522594144952e-54	0.453095153459171	0.184796373810436	0.154358215863904	0.190225013052267	0.0854117301761646	0.14327944336251
KIAA1549	5.39875458322835e-55	1.99953873452902e-54	0.938189434824528	0.376274180005807	0.383198511285619	0.326004403276023	0.164162742548865	0.238259738758887
GPR143	6.40176843269276e-55	2.36810176301828e-54	0.0130981051991475	0.0512570480377698	0.0127907366907006	0.00586426688227052	0.00404177149782868	0.0180536310386962
PRR16	6.83908794106665e-55	2.5267566284729e-54	0.196409211308013	0.179303764516143	0.219405905364636	0.111248219251596	0.12125703300889	0.127939576410284
NCEH1	8.78697379989965e-55	3.24242575642053e-54	0.457302847399824	0.46947896774398	0.680823906889386	0.948999776976489	1.04596434402369	0.750829697480454
TPRG1	8.83292520643003e-55	3.25537784020763e-54	0.142341452615712	0.267911161733314	0.243793343073257	0.3929942654821	0.578080647044812	0.268056837703955
LIPE-AS1	1.47491718685724e-54	5.42914301910639e-54	0.867534221451737	0.515971643528889	0.671655707835324	0.900676250993355	0.880898931335127	0.548197851126013
STPG2	1.92982677575542e-54	7.09495138145376e-54	0.36189064901322	0.294446515973699	0.359600678143533	0.470271322905047	0.540913021404508	0.318107832102247
MT1X	2.06547447742543e-54	7.58436160621332e-54	0.00504777852139024	0.0180620029183856	0.0142653729595658	0.0139741464682653	0.0420449029780666	0.022636588578289
CNTN6	2.22953437897721e-54	8.17677645101667e-54	0.387810977238361	0.716046599049988	1.05244903818733	1.00100220894042	0.524102334391673	0.719419996667492
KCNH8	2.82052827717871e-54	1.0331605410911e-53	0.0760145258545651	0.0466793903851633	0.0751945457109669	0.153057127136527	0.236572055434072	0.0745532949401477
FRY	3.49075202527215e-54	1.27710439948981e-53	0.123374203929745	0.136768442904721	0.0609413100806214	0.0313706719605212	0.0378751285945015	0.05848042314734
PLIN2	4.7643547807635e-54	1.74093353742881e-53	0.017727182714048	0.0452116592035774	0.0479144521926288	0.0685739020105627	0.137987704649793	0.0784557180137419
NRG3	1.01407140094362e-53	3.70099051439278e-53	0.11210946141087	0.0797289139439141	0.0873962248605588	0.107849673756574	0.257989909781518	0.107234170674542
IL34	1.09391631013894e-53	3.98754426539102e-53	0.167042555584544	0.394524880785446	0.745388869007479	0.486041630853869	0.15146876550137	0.621228264991333
FRS2	2.47494451462908e-53	9.01072032025152e-53	1.20624270823185	0.800620298204841	0.861861332237795	0.764874207382428	0.660147854162462	0.581863362359433
CYP7B1	2.96693059257228e-53	1.07888385184446e-52	0.439754252178731	0.407172755488152	0.36281707775527	0.284918285328626	0.234277784209634	0.229781039539987
ADGRB1	4.71330792814917e-53	1.7118551797152e-52	0.04249106313333	0.0717444963580532	0.0204821685367044	0.00270037124751148	0.000177227369875846	0.00954318116416275
CKS2	9.63959409291128e-53	3.49299741068701e-52	0.00846093046942248	0.0651028952569386	0.0533572652300045	0.0335454260359646	0.0270724923450463	0.052989262845875
ZFHX4-AS1	9.64067285349615e-53	3.49299741068701e-52	0.0230020559481608	0.0586232520959397	0.0534242163524309	0.0315688233330011	0.0138115340891354	0.0513852125293161
RNF20	1.12985221549636e-52	4.08872936850311e-52	0.360269834194393	0.20804343123794	0.139246285939243	0.0887057241063744	0.105114803799679	0.0806508171197162
ATP1A1	1.52997851650817e-52	5.53004283075241e-52	0.916758149460126	0.261790580816741	0.19512494117872	0.135538502398593	0.139691893374942	0.129097893103712
PER1	1.5890921625433e-52	5.73679481062564e-52	0.843531275772125	1.05375175215187	0.920381663286701	0.876685825254716	1.00297683663608	0.647333556566676
HIVEP3	3.93620034511904e-52	1.41930300905734e-51	1.23145488926636	0.432178277948355	0.380930439414182	0.411008309237247	0.296913886635689	0.342158252995787
KYNU	4.21340489617706e-52	1.51743273571803e-51	0.161498833963097	0.193818104698243	0.178796553749622	0.17835725128148	0.0676257258314103	0.189162666401102
FSTL3	4.57124203456976e-52	1.64433166711143e-51	0.0151284428575481	0.0514438481717196	0.0932039804321985	0.15730999671731	0.138697423930816	0.0971888296303859
SCN2A	5.07835744475344e-52	1.82455956098926e-51	0.105431705789287	0.0303984961126024	0.0132764650083232	0.0206537662726774	0.0721701476862982	0.0207538019350346
TENT5A	8.34712981867981e-52	2.99538151388031e-51	0.278417184027277	0.314658555676278	0.300498329060756	0.172397314481067	0.191955277862675	0.195771295969234
ZFPM2	8.49598786844887e-52	3.04515694209637e-51	0.115403560117148	0.117244957326037	0.112785428620968	0.112283500213863	0.229044471111861	0.162243295776356
CDH11	9.62124767690522e-52	3.44436074352215e-51	0.0629227978598401	0.074834040455156	0.0536572894860278	0.0730615381312496	0.0167497284299213	0.0545030998527628
MSRB3	1.09030423812054e-51	3.89858488004959e-51	0.101959879141807	0.113867003113617	0.0465825939640426	0.0344242785002944	0.0380203248172498	0.0704613989376314
HSP90AB1	1.5657164348643e-51	5.59184441022964e-51	0.297707739788067	0.353488998925633	0.269509914038372	0.192260850906195	0.143455574018966	0.49625547002211
CLMP	1.67250637176324e-51	5.96613450093903e-51	0.0476852301217905	0.172791812581869	0.424816116309279	0.301546820519827	0.0772765873161344	0.211720403908623
WNT9B	4.12498209630687e-51	1.46970858538249e-50	0.00343668786410684	0.00504707765888675	0.00990377013873119	0.0247359483861022	0.04446000653187	0.00467975340869069
THSD7A	6.02463157809516e-51	2.14399700288084e-50	0.970536544340386	0.485608955282706	0.462036134983137	0.247526011910024	0.180420234147611	0.256284939011967
LRFN5	6.71243456903905e-51	2.38593645818924e-50	1.14380167339978	0.709819046537427	0.712977267346971	0.856893429669115	0.496605728495295	0.566741098357941
MIRLET7BHG	1.0043940682495e-50	3.56589610029409e-50	0.712183744500634	0.836077515197784	0.683329798014252	0.834492921981603	0.675594063203033	0.661012793266628
ATP6V1C2	1.1986708289147e-50	4.25060577629326e-50	0.0478816798636959	0.0140987220923024	0.0216815721118303	0.0225965731485568	0.066350661192526	0.0150702276090795
CASZ1	1.86087219608002e-50	6.59104673936253e-50	0.385679794862144	0.193020953720228	0.173336432994236	0.134005593579429	0.0707696088482596	0.100834926688158
CD44	4.85180128545305e-50	1.71643913400462e-49	0.0193065188110191	0.208629881041611	0.0766224049798393	0.0508740309416871	0.0383256455220783	0.0520051687348868
CTNND2	6.6871377892956e-50	2.3629462152988e-49	1.07782866546126	0.0379253274259158	0.0585539603143663	0.0406914321253013	0.0361756934652876	0.0470092908892409
ADAMTS19	1.01768036295378e-49	3.59181304571922e-49	0.0245729004116495	0.0370430778614185	0.0267399823100343	0.0102060757065718	0.0119485937057621	0.0147555093705291
ZNF516	1.29695614320551e-49	4.57211331329792e-49	0.902021550005982	1.02684118489135	0.968462934908206	0.95217308704419	0.826934108375203	0.67684641332187
NAALADL2	1.50644922525734e-49	5.30439868048361e-49	0.849405551661964	0.582602007223671	0.708080876045485	0.987566865055718	1.04382166871456	0.652359703444875
JCAD	1.94735871058277e-49	6.84885830216684e-49	0.0461044108362067	0.111205216932738	0.0225188082173123	0.0248189154304036	0.0287597483043294	0.0267451769189489
PRCP	2.59101174739605e-49	9.10191480349901e-49	0.202225007671697	0.156055079929756	0.237000315517322	0.313146351859811	0.264608833697335	0.182538232051199
FOS	2.68307027341761e-49	9.41428166111443e-49	0.284163745949568	0.515866590660492	0.281847606137084	0.199133403200003	0.221789420256982	0.502287313743974
NGEF	3.94991970585232e-49	1.3843176539202e-48	0.0936878932921054	0.112660947857121	0.285985296360116	0.289175752969353	0.240969003531536	0.119782915942625
SERPINB9	8.133209556261e-49	2.84709786100152e-48	0.241830548983399	0.184969583297708	0.152122236776646	0.0967471122142479	0.0683019029383175	0.08368573755266
B4GALT5	1.80873590235124e-48	6.32425140682251e-48	1.2625797608792	1.077017375386	1.22917101382276	0.99992259705548	0.734795275969848	0.871867096010609
NOS1AP	2.18112439842161e-48	7.61743096072739e-48	0.789246263345476	0.438116298890293	0.33027618207652	0.173012517011831	0.389090279965215	0.283912763374352
PLEKHA7	2.34353464272413e-48	8.17512084671207e-48	0.2610718207449	0.120974911351205	0.0835522046314784	0.0613912360173681	0.0520901309955169	0.0742720439142573
GLUD1	2.89656056087421e-48	1.00925455082725e-47	0.574082188473602	0.629897803015393	0.628668361677845	0.646125720805513	0.662357116008585	0.378406205531549
IER3	3.26278884053576e-48	1.13554135981523e-47	0.0436754937257053	0.0365807654322193	0.0432089063197811	0.0511465792509449	0.0870042043154887	0.0373163158222605
Z82190.2	3.32736569085093e-48	1.15667405243949e-47	0.0472505782877588	0.0668224509989903	0.036891616873061	0.0241587638150668	0.0157225277767104	0.0497649310029139
GRK3	4.05695513679222e-48	1.40866497805286e-47	0.169710854657624	0.190727087228463	0.213905106126834	0.370617798691083	0.555523551758426	0.224963540848622
SMOC1	9.64967884017389e-48	3.34670942433777e-47	0.00615712534149821	0.0102068922732833	0.00756498687522635	0.0174905089797072	0.0455021238563192	0.0157290566837312
EIF2AK3	2.59035958664223e-47	8.97353205534258e-47	0.592144769368359	0.445281689715006	0.522523587724365	0.527839370120943	0.557197832736814	0.352347470617672
RTN4	3.55190863292009e-47	1.22903412903809e-46	0.632800187023594	0.7894819221186	0.698105841023372	0.772624262030253	0.965304616175977	0.792906022889003
P3H3	3.59267381929499e-47	1.24170754123099e-46	0.0474405087284216	0.0500320306831948	0.0199303489381873	0.00557257751397328	0.00335048645662454	0.0164491345640209
C3	3.7232959921918e-47	1.28537260950235e-46	0.0217493987858917	0.20995416187788	0.26138892207841	0.39782148717107	0.455184063974326	0.381930261717944
SCUBE1	4.76020148005743e-47	1.6414487862267e-46	0.0280250600994806	0.00842678026039563	0.0335385039868173	0.12454629187232	0.0965558975115251	0.0406801192659325
MAP2K4	5.70459160514386e-47	1.96484211428606e-46	0.583287876605312	0.663886046599517	0.60971617702026	0.635089372885739	0.960599939714085	0.50174723874533
CAMK1D	6.26265640772462e-47	2.15458362651076e-46	0.841616179462813	0.743799616818476	0.253932578283486	0.140278126685075	0.802337436161943	0.247918884830558
DOCK2	6.52816506939515e-47	2.24335569395022e-46	0.0497576331312355	0.102512417158071	0.0503517064580886	0.0414139216266247	0.0404328776669128	0.0589273240192805
SIPA1L2	8.14238259745818e-47	2.7948681684639e-46	0.103822348465642	0.0837803343868251	0.0587279027649698	0.0486830690689217	0.022137472558336	0.0391540255570224
OGT	9.95308172031115e-47	3.41248516124954e-46	1.33554898553541	0.997561416166387	1.00573184753481	0.926908745345667	0.671392776971968	0.699199960816706
PRKD3	1.20607889784355e-46	4.13040718439573e-46	1.09300666155392	0.844832874987732	0.785529509962989	0.590543317606753	0.490797751651393	0.371055797298994
HINT3	1.27599210789215e-46	4.36485327671202e-46	0.118443164243059	0.208056849924754	0.14186206649668	0.149625268859144	0.113833220629871	0.124937985716313
SH3PXD2A	1.29262047715282e-46	4.41669866908707e-46	0.335832252719365	0.443013817104911	0.338882670296621	0.489599568099472	0.580559901527469	0.251048391426582
FOSB	1.66661409274876e-46	5.68810270562717e-46	0.127384312920583	0.300903522351547	0.157651535335566	0.143637993921869	0.09308918684761	0.211181076870683
DAZAP1	2.18472930139427e-46	7.44794080020774e-46	0.735398368984073	0.613820695999863	0.850293532927992	1.11780470642468	0.682092304675901	0.57845963536156
SLC16A10	2.46927742894434e-46	8.40843619390807e-46	0.560220143079375	0.403924606757178	0.358067479752012	0.603878857631797	0.637826799395858	0.418198204820094
EGLN1	2.69654175395482e-46	9.1719107277375e-46	0.313920941064852	0.536632210153335	0.517493345523746	0.414039874800695	0.350761431985946	0.471526431472606
LINC00887	2.73635617151169e-46	9.29679333469431e-46	0.0345055691198394	0.326321207629345	0.426730350569548	0.265578776707802	0.173012826430616	0.336724211630972
CXorf57	5.66124745883167e-46	1.92123782539536e-45	0.0312339420178925	0.0261632730083634	0.0203018182632736	0.0193170498863383	0.0739794354328434	0.0137255684841345
APBA2	7.11425006564051e-46	2.41161019174255e-45	0.0370990978149051	0.0590594914540893	0.046479614617685	0.0235468823320324	0.0236188040875802	0.0474692462162762
SLC11A1	9.26506838368528e-46	3.13715633759095e-45	0.024080514182408	0.0225913364884464	0.0171139578290547	0.0190245921420151	0.0615380679699823	0.0150999897823364
NPAS3	1.923339347687e-45	6.50509362239121e-45	1.62841822036107	1.16316194969187	1.25168755295866	1.11134496168848	1.0713479499729	0.972787231380023
ATP2A2	2.28565485032735e-45	7.72180692678158e-45	1.06089626406908	0.918391254233768	1.22081901305617	1.08749797877912	1.11766820024848	0.838343897609132
SLC20A1	3.09075206427089e-45	1.04299844688556e-44	0.0653464401199536	0.148779144402167	0.074725611842003	0.0474788058029113	0.0502803160943204	0.0614920856496333
CDADC1	3.09923969880564e-45	1.04468753892325e-44	0.206306447367451	0.17959699818894	0.243482235818428	0.29686698873463	0.331165051671776	0.171870564765229
ABHD17C	3.36622540106103e-45	1.13340922594648e-44	0.0794737312025287	0.163837153380381	0.132153669092456	0.0724191527360364	0.0467074405131184	0.0681522450766793
ATP2B2	3.86320198845222e-45	1.29928317997272e-44	0.409013718747295	0.0409745873509684	0.0341649816474672	0.044163739342057	0.0131828123593023	0.0262769562370667
ADAMTS6	7.38541384585889e-45	2.48110207587645e-44	0.0455470384779032	0.100460105808604	0.0533201853127725	0.0526805669919557	0.164900186749683	0.0546139816305037
SOGA1	9.9510402785497e-45	3.33927526125829e-44	0.757927149836809	0.74986394457839	0.958327340715644	1.12042139991497	0.804898020134144	0.768809561082718
PDK4	1.53710214557414e-44	5.15229769466191e-44	1.65708201865762	0.858663736518793	0.546987686435355	0.420140248978255	0.815218642366309	0.458781350380119
ADAM19	1.7474309120473e-44	5.85077314301551e-44	0.0256226499954862	0.220023304793916	0.113665618513644	0.0719183982660873	0.122074691098991	0.116503061164122
IPPK	1.90415845419231e-44	6.36842292372009e-44	0.456909203793885	0.339491299059596	0.273454534610532	0.168865250370161	0.188974604488907	0.154456552170647
AC026167.1	1.93807215484765e-44	6.4746285796692e-44	0.0229691701506174	0.037132631892951	0.0168642633953502	0.00781847604534082	0.0119351135571765	0.0110194858736417
ADAMTS17	2.75591268271676e-44	9.19659404688573e-44	0.431809886972089	0.258251143152324	0.319504045705431	0.698955108138855	0.602628167615085	0.420573934207643
ID2	5.00837861808527e-44	1.66945953936176e-43	0.150040922646195	0.163715299270344	0.13607040881797	0.114544516825183	0.23247485170901	0.117672570631067
RNF217	5.70163763738539e-44	1.89843650523376e-43	0.340004272693881	0.566770356608433	0.613187605665045	0.513106259497477	0.328312317204166	0.372743777071819
UBE2E2	6.65373334938031e-44	2.21299335345243e-43	0.932047022199083	0.567621329868625	0.60022417453272	0.883013456180881	0.881273192680598	0.630717637970891
FAM129A	7.08893993061614e-44	2.35512954505519e-43	0.0214177923113045	0.181181009172565	0.120689841308072	0.17513097465694	0.126171544359718	0.162269417542588
BHLHE40	1.13673229892297e-43	3.77234169996561e-43	0.0577184874976565	0.252038340680522	0.152691936244046	0.112631822747735	0.162260481957696	0.133570721051131
INTS6	1.16050063062553e-43	3.84696341643823e-43	0.491707703375978	0.702978707275019	0.744053289072695	0.793370629558008	0.862373702238459	0.55836655162295
EDN3	1.44614486774256e-43	4.78855916471047e-43	0	0.0227911141911956	0.00425987277296045	0.00344567137563807	0.00326047119373112	0.00268410969634528
CA8	2.58569906431962e-43	8.55247761075949e-43	0.0104474161354147	0.00815788299365064	0.0112758759749056	0.012444163921995	0.0624473553014963	0.00835936751029068
TNNT3	2.6216573644918e-43	8.66186353906983e-43	0.00282589576766278	0.00861183023413274	0.00304729695645183	0.00115855829910628	0.000438077067595958	0.010024947539507
PDLIM3	2.90632255764844e-43	9.59182362260211e-43	0.0425017423856327	0.0602177612295064	0.039619375938302	0.0146470045189131	0.00901846314287228	0.017874297631705
CABCOCO1	9.13898153108179e-43	3.01285105420279e-42	0.0303703299604524	0.0291654727577307	0.00760485493767184	0.00478878029388814	0.00496058355825302	0.0128513805817656
PLA2G4C	1.01528163864149e-42	3.34340825019151e-42	0.357640004038601	0.260340211598914	0.253947836393226	0.281118360419162	0.460562817890773	0.234909917893733
ATP2B4	1.04681296518627e-42	3.44346370127061e-42	0.935903049042987	1.03785583295729	1.3303116649622	1.40502083478591	1.23145308051142	1.07811129893643
MID1	1.22445678013581e-42	4.02340672552841e-42	0.161306682565247	0.293292988927109	0.194018591797868	0.134057848825378	0.150962679642798	0.136513718802723
NKAIN1	1.34402876640761e-42	4.41147297507967e-42	0.272501025797756	0.167324402962846	0.690497622099634	0.853173834492007	0.389449383459528	0.292914786079094
SQSTM1	1.49259383817696e-42	4.89375028910478e-42	0.494786368494601	0.561079244703421	0.6436352832578	0.693119604173568	1.03927253235615	0.767796349123759
LRRC75A	2.18166550985565e-42	7.14519271786784e-42	0.144786702480876	0.260566459169815	0.347224951117393	0.453701622227215	0.167055809649211	0.363865494224766
SLC25A21	2.36600769681103e-42	7.74048319567403e-42	0.157625326787482	0.213472628984208	0.151203300664124	0.114926370592549	0.120228890294063	0.110433655190186
AL160290.2	2.43372688496043e-42	7.95335583320401e-42	0.0270014445062905	0.0277684386300981	0.0360773457498719	0.0160784287968784	0.00924502560240077	0.0109198173249389
LSAMP	2.55785044804174e-42	8.34989264866727e-42	3.13927312084529	2.10458653272503	2.38509715110441	2.78445032788191	1.46672457830209	2.07932336468696
VDR	3.27596931960123e-42	1.06825086508736e-41	0.923166365552992	0.469775830361978	0.450461640499125	0.348856144414632	0.120805388331995	0.224788418840677
AMPH	4.42284847722164e-42	1.44066725642399e-41	0.102835396031355	0.034154761364264	0.0101018868860195	0.00812997763393518	0.0103203945391197	0.0136790134124774
DHRS3	7.5505606537156e-42	2.45679847734781e-41	0.0065322858986752	0.106291820322836	0.04279917600654	0.0347038008737902	0.0229710743543778	0.0699572578949765
SLC37A2	9.96725822531996e-42	3.23962889230334e-41	0.436873461080935	0.131639700249221	0.338244303712577	0.428571962187728	0.312484704764284	0.320244632167977
GALNT16	1.40903539902405e-41	4.57479025657158e-41	0.0687363635228833	0.0978523133042845	0.112230741522838	0.0805438849088478	0.025625497674429	0.0903699447299757
ZNF836	1.66735080720184e-41	5.40762423957353e-41	0.757259962160666	0.447057611697583	0.408033787109749	0.412842793583341	0.514217548350758	0.259827220405982
DDIT4	2.18052014944964e-41	7.06432013860573e-41	0.0325221905886556	0.0689900779943523	0.060300897147499	0.049208741902717	0.117650409248105	0.0717559562453999
TMEM94	2.33729482496219e-41	7.56406092220772e-41	0.337571967486429	0.239305440598234	0.313520260992154	0.437552617632541	0.378343143888152	0.272732032178678
CHGB	1.05438791829239e-40	3.40858163241076e-40	0.04803331745574	0.118816200895545	0.0874398455759816	0.0618179719462847	0.045744609156915	0.0537924750219588
PDK1	1.8933776055062e-40	6.1142441512579e-40	0.593595348315487	0.585374833575219	0.67887338829206	0.536318343154091	0.740291855813092	0.356213582205734
TMEM178B	2.07542941854971e-40	6.69493360822486e-40	0.673038763102109	0.202506087947062	0.347510217898944	0.608855526228983	0.431679612602338	0.279382785242924
ARHGAP26	2.14051058352137e-40	6.89745623046628e-40	0.171937569783913	0.172581790679332	0.160674961592727	0.185880455462004	0.384541740509988	0.226221598451016
IRAK2	3.2697173080366e-40	1.05248411202895e-39	0.137750601209179	0.315539534973935	0.19612881335952	0.172309143235664	0.212493493931222	0.19609928941934
GRIP1	4.87956343004915e-40	1.56899145660744e-39	0.398523934852029	0.543828578481779	0.328042327095991	0.209811753388562	0.278411797214015	0.258197531645076
RHOQ	5.68305971600343e-40	1.8253939130632e-39	0.256657468451	0.189795277680533	0.296620447662302	0.327570003936584	0.344225687708693	0.202292902208877
CERS4	6.23232139085322e-40	1.99967531257323e-39	0.258413774672385	0.24282044359995	0.190142395946667	0.144133546466795	0.133051989838504	0.153643544559881
IFFO2	6.89575888293681e-40	2.21017912914641e-39	0.44814758252026	0.480945959349503	0.500599621090435	0.389325853373305	0.125183757655566	0.206786606078111
AC110023.1	7.07059492162182e-40	2.26379773371029e-39	0.00965668648282957	0.0489319169547523	0.0133583279002738	0.00827571131542644	0.00580745725735795	0.0120405015678239
KLF12	7.80715922091255e-40	2.49695923909783e-39	0.118030155703252	0.335436296447338	0.282599556713149	0.338990821409622	0.24025854763112	0.252086364152944
AC010735.2	8.1064348403982e-40	2.58991528447227e-39	0.259638552505809	0.152344839164285	0.156148892011599	0.0853298672450429	0.0533817219437751	0.0929421557210196
SLCO4A1	1.26621271608018e-39	4.04110441302184e-39	0.09436211291038	0.151108163101058	0.148290173735824	0.0745696796772514	0.0319482142343946	0.0341430475714986
COL5A3	1.33638065651348e-39	4.26051218867208e-39	0.0515613345634844	0.0678810943767778	0.0524425885958885	0.0376053245961141	0.013043314998094	0.0400032218997753
SOX13	1.47734592307412e-39	4.70492332189209e-39	0.0743837807418508	0.203123823711074	0.217184681128832	0.137424046289192	0.0901010340697995	0.229287601304653
AL158198.1	1.86886375239653e-39	5.94548383583201e-39	0.0535699865895748	0.0510055109416925	0.028677852896786	0.0190683206945245	0.0168601952641628	0.0294170739770348
LINC02343	2.22355066037287e-39	7.06636862406631e-39	0.0416604733456827	0.0375866766109704	0.0470887338640122	0.0271775064012996	0.0133436727435951	0.0301749034959805
BORCS5	2.35530790996035e-39	7.4771679681281e-39	0.45741421649379	0.318914012109778	0.499980166349593	0.518563549041452	0.52583942912996	0.345739780009209
CHRD	2.49739148489241e-39	7.91984614659327e-39	0.0324192147044504	0.0233490095932799	0.013164641031689	0.00481035898696335	0.00204294887331584	0.00513206901591408
AC010273.2	4.59960777082387e-39	1.45710911430534e-38	0	0.0132511596396196	0.00609530100349805	0.0031161819830089	0.00220082292668241	0.00304746407433449
TNXB	7.01078114255997e-39	2.2186016273924e-38	0.443015315089646	0.456535905935979	0.513084123707674	0.638430369919139	0.450616377355994	0.469300079691811
ZDHHC14	7.32281735525882e-39	2.31490538100911e-38	0.836271691819132	0.481108005802038	0.327658643785586	0.342701001396613	0.264053061202571	0.290846858668725
NKAIN3	9.58556665289086e-39	3.02702104828133e-38	0.89839183728945	1.42788523767816	1.24561648185024	1.2806765035747	0.978728534227989	0.968702876372071
CD96	1.00012624708809e-38	3.1549723882905e-38	0.0137875597580869	0.155110252824029	0.0620626459715954	0.0625946277240046	0.0734309886253106	0.054299994568643
ANKRD30B	1.21708277635738e-38	3.83534488347915e-38	0.438453594310449	0.0233571310370998	0.0154309228053569	0.00840699995895598	0.0121868568459329	0.0134252933999007
TLN2	2.20445472634901e-38	6.93952169889509e-38	0.169810848628211	0.172176162656354	0.243354213655971	0.300504387964749	0.417217615982236	0.208932626272771
MBP	2.50211629516665e-38	7.86829023637312e-38	0.0287339635992598	0.0337253674679045	0.0286349780353822	0.0231395293625252	0.095595588487607	0.0357771121652946
TMEM51	2.71462399434153e-38	8.52761464191056e-38	0.232263346855372	0.522456257642644	0.513026322486397	0.447986040928554	0.427276989870171	0.413934977335913
PNPLA3	2.9086350461655e-38	9.12751583524737e-38	0	0.00557560446472727	0.00585825305127218	0.0103052601357949	0.0331558436548557	0.00442675757838244
USP13	4.30615046293713e-38	1.34989042725302e-37	0.64915124572299	0.73094671766649	0.713102951296221	0.947158623757774	1.04965489225043	0.729807832818929
IL4R	7.8299792513509e-38	2.45197680104934e-37	0.0294630776663675	0.129798255958399	0.168877997616571	0.233129567204467	0.289031369165966	0.139325019437352
VCL	1.03099729733555e-37	3.22522616476189e-37	0.397195549015596	0.292538649256745	0.227810453097888	0.199673704921245	0.26780441153011	0.230723912942133
YBX3	1.20526542762662e-37	3.7664544613332e-37	0.551576409569521	0.516589824602186	0.709134050979621	0.655199006423278	0.682799231298201	0.364430713341468
PGAP1	1.37837942676471e-37	4.30295346544655e-37	0.711395070165834	0.575509810199725	1.03852010832201	0.865019044049145	0.529784021560386	0.519401566045376
MBNL3	2.00049452192104e-37	6.23854840515918e-37	0.305522021405575	0.434883687441198	0.383332918229327	0.496629427398951	0.573717255588453	0.349429069212451
TBC1D9	2.57058802255698e-37	8.00806237556692e-37	0.119626923819645	0.0921201501348407	0.089227968145058	0.0894221938189476	0.164627202206216	0.0892977635866686
PREX1	3.17365910684905e-37	9.87653249019413e-37	0.0861667709993368	0.0500001403789627	0.0743820210819885	0.211814688938574	0.176592380971869	0.126988718015797
AC120193.1	3.34835910919083e-37	1.04094065570699e-36	0.0442572109026511	0.0467080014786696	0.0285534969135165	0.0196689617808644	0.0176865345430776	0.0178953454274796
EFNA1	7.36793258992184e-37	2.28817782295709e-36	0.00556421467127285	0.023044078832902	0.0169013714840485	0.0349621844145099	0.0596485875469287	0.021706177664251
OLFM2	7.86802285687954e-37	2.44095848713946e-36	0.37893419147755	0.424831581393981	0.39688217552862	0.392150678529153	0.3001775265531	0.388502525499938
FYTTD1	1.22504135403197e-36	3.79661576662802e-36	0.242099230564398	0.271711910192617	0.214747756241092	0.169185934774137	0.158313012402287	0.15291702004462
RHOBTB3	1.55609222934847e-36	4.81762300107885e-36	0.779557322623647	1.43225080979183	1.16365967017329	0.97201930312826	1.31272584794011	0.913299792559585
GPC6	1.72481653711542e-36	5.33448413540853e-36	0.627666718078003	0.128678284403957	0.116179025060156	0.097726595409133	0.0844988657434383	0.113369446340146
PTPRD	1.9097200823483e-36	5.90026801961369e-36	0.176920977911333	0.0946548009873557	0.116861699232763	0.165202807430791	0.21287597019865	0.106117449347217
PKNOX2	2.34147685924451e-36	7.22678042976702e-36	0.203534820910725	0.0239100181225704	0.0552646895023968	0.132370839340849	0.163691750805583	0.0708947414348045
TFAP2E	3.87788414355645e-36	1.19564773182624e-35	0.0467619274617345	0.0227221679352451	0.0139767658948131	0.0135446868313771	0.0128518108672125	0.0300353149356011
SLC51A	4.59039930540594e-36	1.41388068955008e-35	0.0531032214100929	0.0123188078424276	0.0405805244129371	0.0957508136006412	0.0676172152175053	0.0421987459697461
MYO18B	4.95801554841968e-36	1.52554324566759e-35	0.0449845890332201	0.0256057303654634	0.0318583892671951	0.044636188841941	0.0750361524668869	0.0268229505818232
TRABD2B	5.60252267022016e-36	1.72208688633816e-35	0.0244927345303946	0.150544004406102	0.11768432096217	0.0168520144902523	0.012892260368651	0.0506138495643929
AL356124.1	6.25327239693999e-36	1.92014505535516e-35	0.322087200992875	0.219033520184795	0.170783746444449	0.165910241884942	0.373731259364214	0.168069077725371
GNB3	7.41596968085205e-36	2.27483732541474e-35	0.0083627093549319	0.0233010765084062	0.00663734772643591	0.00103779012027094	0	0.00167426514608395
AC091078.1	8.17392135349275e-36	2.50477671710707e-35	0.0155044506270927	0.0619156402254017	0.0189995013324111	0.017807486045679	0.0154481145978475	0.0226541126608049
UBC	8.23461302781952e-36	2.52079990647536e-35	0.255827825052339	0.385040560862591	0.274013864713258	0.18600894395286	0.248910922296826	0.515959631187179
ADCK5	9.02793678236789e-36	2.76083693650394e-35	0.0668437993417968	0.0607468966198658	0.196977998030646	0.301874996213065	0.183229304101918	0.122829558496407
PRMT9	1.35746331388574e-35	4.14703660046559e-35	0.662285395265365	0.923113269198147	1.15537384144183	1.38107112418103	0.932219554919751	0.878545038694634
CLMN	2.03173207159149e-35	6.20060652571157e-35	0.0831904091703899	0.0723568164782599	0.018284058708914	0.0129719957799044	0.0296550743291431	0.026652204733519
WDR37	2.09609233398772e-35	6.39052540849915e-35	0.984026219317591	0.88220270699787	1.01388032690925	1.08660059367183	1.09175240139644	0.713751486760585
FKBP5	2.32282324184663e-35	7.07458855384759e-35	0.375988839127001	0.957002869074478	0.485658363128567	0.326736558309148	0.673200503052334	0.601601358910744
SLC8A1	2.45928524691743e-35	7.4826123131362e-35	1.26506827182034	0.215064080616612	0.106392943961422	0.182091464299615	0.568623475707699	0.178589101886493
AL359710.1	3.34721900007922e-35	1.01739179333715e-34	0.388092820809895	0.267451661917362	0.29026331394367	0.27343335759852	0.212527701308675	0.242867100103965
AC078883.1	4.22018508290074e-35	1.28143271747998e-34	0.0202542838590218	0.0270231000119043	0.0423902452769872	0.047338688787646	0.068454421297691	0.0348054372826725
ZRANB1	4.3270601666959e-35	1.31255616785518e-34	1.14734883721196	1.12531798605836	1.04866451979752	0.964146891836073	1.17469418776232	0.830033872316651
GK	4.74996350557142e-35	1.43938288047619e-34	0.204048024330611	0.280720076240152	0.317582198471197	0.180036732674678	0.133736077020625	0.153938780847821
RBBP8	6.06045300468119e-35	1.8346477309832e-34	0.107303360711076	0.19246555016337	0.276461767490843	0.170221941544012	0.0952286760282822	0.110392659686079
QRFPR	7.63947018109331e-35	2.3103236434758e-34	0.0821361702809736	0.0196412968515011	0.00154058375240662	0.00149716970428827	0.000659897202323597	0.000430961311461217
AC010754.1	8.69590717981452e-35	2.62716228997418e-34	0.0475753323976844	0.0228666797314856	0.0281498095463952	0.0748304234232799	0.0606345992615698	0.0168813364292405
ANKRD13C	1.13242189157832e-34	3.41777230858649e-34	0.437317926033567	0.640679405610533	0.673960792749833	0.521195592689352	0.52964017574214	0.387041282261753
KRTDAP	1.29550439107765e-34	3.90604339018388e-34	0	0.00706235010372488	0.00339134998274861	0.00198764893705132	0.000747805834955327	0.00143932715164704
RMDN2	1.38227323248691e-34	4.16347359182803e-34	0.885720128960808	0.905030444191899	1.05875892428067	1.17321436247678	1.06804985192734	0.771301872293394
JAM3	2.07416360264122e-34	6.24121445127748e-34	0.554683740051637	0.474528230501199	0.698559996590986	0.594258036507096	0.361300182780888	0.322582827490028
ADGRG1	2.66658241604904e-34	8.01577880575863e-34	0.0261923270183238	0.00806857940819272	0.0156042946164011	0.0230738995943258	0.0505498714911474	0.0183467971667416
MAFB	3.00162906624477e-34	9.01390109983414e-34	0	0.00602893651142587	0.0034638897851401	0.00862813871518123	0.0144619281532377	0.00669228180555066
MGME1	3.06895700921807e-34	9.2068710276542e-34	0.230327973458631	0.218321045872087	0.273527123993418	0.356839612770206	0.321214646513471	0.219329623208693
LINC02086	3.26116269057035e-34	9.77371435735371e-34	0.199953077815484	0.0233797329327551	0.0187043585697366	0.0173870500926578	0.0126693860223356	0.00970556309753178
ANK1	3.27978379978811e-34	9.8197119754135e-34	0.0414194251538604	0.126245679451748	0.104560496418669	0.0420510935645378	0.0312254364105633	0.0678391353284281
RBPMS-AS1	6.2567870688614e-34	1.87142185509314e-33	0.0260528065018176	0.0423977604308785	0.0455837476636373	0.0824707368083005	0.155180231041953	0.0510173868570119
AL365255.1	6.56680462301996e-34	1.96219261644023e-33	0.0778458330295935	0.0203461084298847	0.0060374622185657	0.00635018913647891	0.00348222774616788	0.00394359863927507
NEK1	6.63035850890855e-34	1.97921149519658e-33	0.431369494936206	0.511877489905508	0.679193638907812	0.813399653447098	0.781625360303815	0.492553739434628
CPLX3	7.28861457742952e-34	2.17354311454161e-33	0.0540629687552157	0.0605108844592468	0.0852964052690133	0.0359075642450071	0.00597774604103286	0.0583192640193441
EHD4	7.85589275860391e-34	2.34038513165956e-33	0.0554892058766605	0.0443489282849194	0.0648864946858526	0.0290243529524715	0.0160543959170318	0.0233577860566442
IDH2	9.24542345947644e-34	2.75161412484418e-33	0.0192654219724189	0.0248905706659702	0.00955693676199614	0.00643581934102931	0.00506613986448437	0.00819591003954332
CASP3	1.09878626693846e-33	3.26695619505984e-33	0.129945760981201	0.123129094024808	0.100393924957987	0.108368143580949	0.084010120278685	0.098373118613763
CRY2	1.31194661706896e-33	3.89687113980878e-33	0.407340431292539	0.304074644196096	0.304918293407345	0.344839578509463	0.361708672983435	0.157893095291185
LRRC8B	1.62556585388344e-33	4.82363754861554e-33	1.00973481009296	0.6955180250447	0.920386172457864	1.03969811836367	0.971338322929115	0.658701394977562
AC010737.1	2.14255348183245e-33	6.3514431279618e-33	0.00698297148075382	0.0201926066574684	0.020393730869402	0.0333215250568173	0.100115747458169	0.0183660223089957
ITGA7	3.01932867262576e-33	8.94174335427175e-33	0.106593736231973	0.0146641838654045	0.0200747406816333	0.0106181822342665	0.0613875837695751	0.0141564164291015
GRIP2	3.55216326295238e-33	1.05093587661313e-32	0.32424155451063	0.00656632442448853	0.00626084650699243	0.00454282849899393	0.00405614981892343	0.00213142174683554
PPP2R1A	4.03426226433898e-33	1.19239278748935e-32	1.31226780164701	0.831057225483591	0.985848940833733	0.973898605582007	0.941668258918894	0.739272288014237
PPP4R4	7.90857803463217e-33	2.33521004959611e-32	0.369989532324781	0.0189062784329559	0.0149354656939943	0.0115133679851281	0.010696127783546	0.00451703841788718
ABTB2	8.67910846583755e-33	2.56020898697273e-32	1.07131803347153	0.746242751713641	1.56570844005672	1.72537893541999	1.40094152346557	0.978187376249458
NDRG4	1.23932985049496e-32	3.65224906825626e-32	0.242212517527605	0.417794799998749	0.616100255707766	0.588030934275545	0.636659435391965	0.610320829744397
LINC00534	1.49025680247267e-32	4.38740962455154e-32	0.0929394299566256	0.0355295095906796	0.05049848674742	0.0954556328459216	0.0999139391522848	0.0505042904322531
JDP2	2.17029321038257e-32	6.38321532465463e-32	0.0956628680210793	0.137879080061824	0.0839379532002389	0.0624914305542436	0.0439220838595808	0.110038693894418
MCTP1	2.24894745923253e-32	6.60807284789187e-32	0.0571530670183274	0.0533548845783237	0.0566177267409802	0.0741749001261191	0.0895646161812726	0.0540920054456462
BCHE	2.70579501251383e-32	7.94264680777054e-32	0.0365529248044541	0.0315982502007308	0.00802237595242323	0.00633202877054948	0.00349841222332114	0.00398456298317474
CNTNAP3B	4.61514047383974e-32	1.35341362869201e-31	0.0419534773627487	0.179418497704145	0.202817682142304	0.162361809240097	0.0942192371712736	0.176979052677991
TIMP2	5.26021870975223e-32	1.54107970012272e-31	0.0698746871467175	0.103351353615471	0.191471063407592	0.357217582241601	0.335859513033692	0.273869027839517
GADD45B	6.77240179771641e-32	1.98216637981944e-31	0.033439211660808	0.100222546846587	0.0399555296112213	0.0195054785422404	0.0153977170651203	0.0319324911355831
UCK2	8.62585938735024e-32	2.52218110741235e-31	0.0653314516634626	0.159000354773017	0.124507870199042	0.109299467723409	0.0851220046065537	0.120878318346896
DIO2	1.37261097555287e-31	4.0095744173891e-31	0.941279453297422	0.113719266115301	0.294400701392118	0.63196726625868	0.343599237189033	0.308863322324813
ADAMTS1	1.39074776051681e-31	4.05860241395955e-31	0.0755223143786621	0.117904220186156	0.208547277417949	0.159685037849	0.232630367039934	0.130619457148959
KALRN	1.45670813330403e-31	4.24696248776685e-31	1.69414626602645	1.45329373533369	1.53439084384049	1.63369882880944	1.02252927828912	1.27946987333605
LINC01426	1.49162701184126e-31	4.34454469468329e-31	0.00559613448868539	0.0202769963923254	0.00676052273390653	0.00282773565757478	0.00515176895179028	0.00508155297093544
SRA1	1.80759351250331e-31	5.25972894035879e-31	0.140176990785119	0.135779680376494	0.220747012360298	0.306293178381698	0.251892612209963	0.18478745215842
SSBP2	1.9047175246443e-31	5.53696954838458e-31	0.465944651823252	0.742770831624361	0.492163832311094	0.434571223999147	0.624639967534642	0.382585546387143
CPVL	1.9427699380441e-31	5.64211985879217e-31	0.0817292233355522	0.0603751933563495	0.0384691447138998	0.0317311146840629	0.0328550367598598	0.0538139085395803
LINC01340	2.45288644484676e-31	7.11669181290163e-31	0.0994957857193266	0.0353932271691323	0.0574065590810507	0.09975043578148	0.0976038916752043	0.0259933784413153
VAPB	2.5734077721251e-31	7.45915296268146e-31	0.618074477880649	0.542785514266614	0.80819860609135	1.04506143817192	0.742272040765768	0.541647227840881
MAMLD1	3.29258646300199e-31	9.5345167847548e-31	0.0320167908409782	0.0664894899876484	0.0925480638963184	0.13364009145197	0.186933322241221	0.0732947941612894
LGR4	4.82709704625141e-31	1.39646009052596e-30	0.782122946369701	0.958627989410098	1.38930493131947	1.23904444646563	1.30394918056835	0.977117253516464
PTPN14	6.36500846459675e-31	1.83959782213779e-30	0.898462736139486	1.12324286962238	1.49835828842116	1.559271829476	1.27620769586243	1.05990464444665
JARID2	1.02627035221209e-30	2.96324452034291e-30	1.43557897348766	1.46590199888676	1.60712536134816	1.57725872871819	1.26668669874446	1.1727749654288
AC119396.1	1.04263820353354e-30	3.00761020250059e-30	0.0597101452651951	0.0775967923145447	0.152252612426994	0.217633437347104	0.207351689268042	0.155965228606974
AC004784.1	1.15256102039789e-30	3.32150149970574e-30	0.152046479732273	0.0280830301484765	0.0359986450628181	0.109261799382852	0.0905688721004633	0.0375532753650861
HSPB7	1.22836896793158e-30	3.53657092494697e-30	0.0222388142425338	0.0295737322809682	0.021846098906464	0.0283511240329548	0.0189123300285024	0.0255632442409626
MYH7B	1.27668180416549e-30	3.67214325263323e-30	0.017882637513043	0.0444799180077111	0.0117953429111249	0.00662887692569147	0.0072825803982375	0.00126858192304256
MCC	1.32347319748205e-30	3.80308390081048e-30	0.484651786548134	0.399407667206442	0.468330440547491	0.329001210681471	0.216913010168986	0.284310980647354
HK2	1.83498757874661e-30	5.2679069246314e-30	0.0107586657818598	0.0156799359378631	0.0140579991805652	0.0123651909957853	0.0360559088916208	0.00422537826972689
RELL1	2.08180091762693e-30	5.97074832971396e-30	0.0472692621966513	0.021845844279059	0.0201219167857744	0.0283071620473609	0.0600115218277588	0.0194852343995056
KSR1	3.14551126818355e-30	9.01292626986691e-30	0.427815714214162	0.257618633887999	0.467309101179455	0.659336350951985	0.517466613608658	0.426898925233329
TSPAN9	3.95261374541834e-30	1.13147340040601e-29	0.221480807028956	0.407442929221462	0.418556488146279	0.457605475499022	0.344035927067881	0.433795133750874
AP000695.2	4.30204025852783e-30	1.23032609872102e-29	0.00660169762704328	0.0115723537726066	0.00868930985370137	0.0137596563417444	0.0415659847730814	0.00939102504266277
NEFM	4.4547622471396e-30	1.27278921346846e-29	0.0407148584572187	0.0464375522681114	0.00364849404748451	0.000131053019329238	0.000317765442962514	0.00243206527228602
AC005162.3	9.91433356152658e-30	2.82997152089246e-29	0.0463444368195166	0.0125998910585962	0.00630928299499813	0.00498598352223761	0.0015608968133788	0.0136260477648124
CBX4	9.92896980952415e-30	2.83145526887571e-29	0.134394463962727	0.0845066910559548	0.13534492865606	0.23712319568821	0.175415874602173	0.103739470409297
PEBP4	1.16950950461994e-29	3.33193591059812e-29	0.0235614721815279	0.0927389539771607	0.035216458571279	0.0267828855012424	0.0365629044871683	0.0318298024532271
SERPINH1	1.71279472917376e-29	4.87512731263878e-29	0.107209195120911	0.132444377383199	0.0864526861168424	0.0497971655013224	0.044037369557369	0.20354628520588
TMEM266	1.99839290568893e-29	5.68263385503961e-29	0.795644935918911	0.135224618721687	0.189009424584112	0.235128965745119	0.0714740264488549	0.132571026960003
AC087857.1	2.04224238701462e-29	5.80182496310972e-29	0	0.0123929544033352	0.00511745502344472	0.00316506641751955	0.00276714603703447	0.00700909546792773
TMTC2	2.19835019157465e-29	6.2394045172412e-29	0.121817739595205	0.219739780789013	0.160302850432752	0.216581823531861	0.242039276115434	0.145951388538777
DUSP4	2.94946373094611e-29	8.3633187077867e-29	0.0405394551355805	0.0414081232968997	0.0308153273648734	0.0177712219667167	0.00920079280470691	0.0280789098263999
KLF7	3.24555622298703e-29	9.19421026341934e-29	0.354093684380438	0.324536221580123	0.416774214870448	0.62992762788942	0.698286136988484	0.50686586806114
TNS3	3.56432368463767e-29	1.00877085414274e-28	0.379683170898134	0.751296005747494	0.733441519597529	1.26114895835129	1.07449884004286	0.945370552316062
CNKSR2	4.45893684831686e-29	1.26077384966546e-28	0.0206617690477344	0.0119369931986572	0.0124804034430161	0.0125937375696022	0.0438873665792989	0.0201871308381188
CABLES1	6.20751877859944e-29	1.75353637813543e-28	0.0454494057122854	0.1475747362797	0.0845947771473948	0.0306621414343443	0.180682386760755	0.0354766928618045
RNF19B	7.18496409784258e-29	2.02774151397251e-28	0.360976218440327	0.269884925435024	0.249636848957118	0.274441702087653	0.393068006209522	0.267401736737829
PELI2	7.46388082067623e-29	2.1044776750027e-28	0.109814656791273	0.544620031912974	0.635047334300633	0.383354745461495	0.451086213884984	0.405731705486612
CREB3L1	8.16579524896149e-29	2.30022401379197e-28	0.0342419879334897	0.0244413967513641	0.0645380707612169	0.120818071449208	0.108763299838177	0.0674044866340866
ZHX2	8.81205409420259e-29	2.47994017660486e-28	1.99673893831072	1.81712098053752	1.93785916334657	1.91581687047796	1.70976908649655	1.32799074548635
OTUD7A	9.90207501844159e-29	2.78408857125818e-28	0.342816993789592	0.17735337803252	0.170145998242021	0.252470151271792	0.330198689523592	0.158956460038683
FRAS1	1.20344109547263e-28	3.38045251537255e-28	0.537241683558809	0.111462066595004	0.0360509780789091	0.0244314114455812	0.0513161061406256	0.0213206763520405
OSBPL7	1.24176427534214e-28	3.48483893922023e-28	0.0239969914125654	0.0368359959555891	0.0197563570411676	0.00809084527178115	0.00600276100402764	0.0230745075831105
BIK	1.43079900557721e-28	4.01158599694545e-28	0.00432912995239112	0.0107797890460641	0.0176072687098081	0.0488024968326999	0.0324872461060305	0.0259642811302014
SHROOM3	1.58406335214332e-28	4.43715224690006e-28	0.366997098344451	0.133715987351852	0.279012969053517	0.15658539732651	0.037323905070813	0.178352471011851
FGF9	1.61326770144934e-28	4.51474170181718e-28	0.368610707484589	0.334121086864686	0.360471309127959	0.247990108358325	0.115446820930102	0.152561905211632
AC078881.1	1.66094085905055e-28	4.64382346426062e-28	0.0930792542118093	0.115680440912168	0.144079282118765	0.173624825236763	0.243825878221815	0.141284846519137
NCS1	2.21337864511759e-28	6.18262191373628e-28	0.484045939262224	0.382004604106064	0.528611107653129	0.437495339839554	0.205071966708942	0.3305609215911
BAG3	3.22138978785498e-28	8.98992498936273e-28	0.138031566213007	0.18719584450132	0.114810484982069	0.0982291784847747	0.0951417052037082	0.3195014605515
KIRREL1	5.91550580069128e-28	1.6493045912708e-27	0.805084620913678	0.818320458971971	0.952477042646551	1.1499907163279	0.940380044988382	1.06736198841763
LRMDA	5.98736333467695e-28	1.66778922971503e-27	4.71488848466818	4.11092889297646	4.29968232258528	4.35154785876525	4.03805769913284	4.08546392391703
LY6E	8.76586296655896e-28	2.43947948976595e-27	0.0385370745173157	0.0347744108514519	0.0242770464482839	0.0100364158398702	0.00847768464803043	0.0171151634968936
DPM1	8.88918931515656e-28	2.47150768725391e-27	0.268192675084319	0.262348382454854	0.390990116656479	0.490582906931487	0.391322189868261	0.283607886041602
USP2-AS1	1.17898486822802e-27	3.27495796730005e-27	0.0286181634133548	0.0285821656099306	0.0684980939740335	0.110369898883061	0.095151856896137	0.0552156808876088
SLC2A9	1.34205467626804e-27	3.7244810627235e-27	0.428448518411718	0.0855655215353991	0.0962815279420257	0.111950423340709	0.203186578566647	0.0934384229732876
COL6A2	1.68478363790888e-27	4.67130398680836e-27	0	0.0606469680102198	0.0221029303751548	0.00809862101158413	0.00966298700847512	0.00784722764016008
SAMD4A	1.95926314307513e-27	5.4273217259699e-27	0.684108315929491	0.545490902461615	0.700154722846615	0.891633100247691	0.745808793172492	0.567686856179091
PLOD2	2.00115690703134e-27	5.53825712278047e-27	0.181811552037364	0.302333811579407	0.270861204622288	0.325335746200159	0.473192339557787	0.322289349741796
ACSL3	2.0057325503729e-27	5.54580428674534e-27	0.406453701942041	0.342325693766964	0.444706741524607	0.435046361526757	0.516930595097736	0.320722213065653
MACROD1	2.46667389101443e-27	6.81401627352053e-27	0.217048600232908	0.310490351537885	0.282430641206897	0.238452978348581	0.224797337672288	0.244114177097411
MME	2.49863395342307e-27	6.89595387329275e-27	0.00518689306878737	0.075337611317512	0.011630863129214	0.0153090573546841	0.0114318045364107	0.00899998978851881
SLC16A7	2.7549919686328e-27	7.59648520762721e-27	0.835428644890084	0.517910575605065	0.810265579930551	0.917531832425554	1.10314158943158	0.734029093828312
DGKH	4.04895724574726e-27	1.11541521921412e-26	0.297459395294834	0.154106448136272	0.166347920539661	0.101550528391023	0.0698032245757573	0.124646604291541
AC105411.1	4.52759430906839e-27	1.24612687405552e-26	0.0465441227234462	0.0287961185974447	0.0423495839853866	0.0609418535619363	0.0858782457059753	0.0237643411411169
AC135050.3	5.52818815199259e-27	1.52012506470924e-26	0.049506604996404	0.0895368318173743	0.143016817427641	0.106187085763479	0.0438098814296086	0.0580245063123712
AR	5.60776013093901e-27	1.54059344256566e-26	0.019312016595805	0.104292435898463	0.0549749445995387	0.0320239632181468	0.0351885569684373	0.0411840969601122
DZIP1L	5.87518047255992e-27	1.61258384425249e-26	0.0159199012287102	0.0309728867981348	0.00670623955485525	0.00551522603996175	0.00549998975936471	0.00814223818962971
CCNJL	6.79955426918827e-27	1.86459440654157e-26	0.0210153986606117	0.103418755042179	0.176399667862217	0.184307031175836	0.0618435664578845	0.197926257357724
NPDC1	6.83222260737419e-27	1.8718418102395e-26	0.0203212625996733	0.0107407715034234	0.00525071436114971	0.00554644173543125	0.00223773226754294	0.00556500508889404
SHH	8.81898732565154e-27	2.41395638475863e-26	0.125705739956532	0.194660151196797	0.160254074034114	0.171568965280702	0.0528911720743814	0.158446767296771
CYP19A1	8.90248901784178e-27	2.43459134489748e-26	0.00293013193315435	0.028031791899117	0.065770733308074	0.0169150415430572	0.010168618144456	0.0224602866100571
ANTXR1	9.66506430247258e-27	2.64072795149524e-26	1.00728890624282	1.00118768424615	1.5035978967551	1.55073433774438	1.5017710285293	1.14413013214179
NUDT21	1.55392559292981e-26	4.24183510353905e-26	0.292756875008101	0.158683815032155	0.130759583333698	0.112280321443902	0.111318163119398	0.0871214280418852
CPM	1.61886642145563e-26	4.41509024033353e-26	0.152192128808879	0.366473088653789	0.200260893801154	0.0852897251875811	0.283639301037087	0.187060831444144
TXNIP	1.72554721178214e-26	4.70176351984235e-26	0.0535878939845185	0.171139465400959	0.203839188959662	0.256205665804936	0.683944426093557	0.343390262806465
ADAMTS9	2.21137595035972e-26	6.02007971967256e-26	0.350579517022793	0.351190527953821	0.381732611107435	0.365820518142739	0.198490352173283	0.173146186564661
MIR503HG	3.20136504563023e-26	8.70724853752556e-26	0.0872282691627555	0.0349008369027978	0.0426067850488896	0.025569730442226	0.0191626036663787	0.0258710059687051
C2CD6	3.81153112742893e-26	1.03574215419264e-25	0.34194887831674	0.133445662068752	0.252511678440096	0.195127137301685	0.093831809940105	0.143607236392047
LDLRAD3	4.27327023238102e-26	1.16016386399485e-25	0.370163453686367	0.331381214544986	0.370986155898387	0.465756172333586	0.426600823301291	0.266809538797098
SAMD12-AS1	4.93690915025467e-26	1.33912544762785e-25	0.0579179586886499	0.0445661551773779	0.0352453317141842	0.0290304541078954	0.028693286722354	0.0317352585867882
CACNA1C	5.14248507033766e-26	1.39362739033541e-25	1.86205243351514	0.238686306665939	0.147038120117727	0.240657602600274	0.274789377484609	0.1700894177211
AL356417.3	5.66561212301955e-26	1.53401050262262e-25	0	0.00909279460531083	0.0106149479104278	0.0125455505470544	0.0302721681039936	0.00322269607407492
SMPD3	5.68232262538738e-26	1.53714768946457e-25	0.0219960930153814	0.013620168141481	0.00714436819267697	0.00453501873992715	0.00545331924593739	0.0059095470071206
MSC-AS1	8.76388804674809e-26	2.36716085008722e-25	0.0382688659152605	0.0342261887637615	0.0376920238398842	0.0493779860896132	0.095333490203502	0.0599411128541293
RBPMS	8.76638568148969e-26	2.36716085008722e-25	2.38881226412621	1.46941970327713	1.58462608620944	1.81079542163536	1.82623328801029	1.56795075916639
POLR1E	1.09639766963289e-25	2.95790738210313e-25	0.00897602826787597	0.0268794213119716	0.0356329697189685	0.0939707520178788	0.0615805572924775	0.0398886783926963
MAP3K8	1.25205867961072e-25	3.3748212388429e-25	0.102802257836047	0.129045149099897	0.140346608740682	0.18994989483896	0.173421845284732	0.117084881459702
TMEM164	1.6261323099512e-25	4.37917139125098e-25	0.569464579344544	0.523702456133967	0.411158543346674	0.473410692003438	0.585050591853315	0.401316971776211
MICAL2	1.73244585130232e-25	4.66128928601521e-25	0.0661264182983967	0.0815204281564093	0.0559167715557014	0.0482090441299002	0.0508667263609041	0.0474473043480923
RTN4RL1	1.76365697889362e-25	4.74101338412262e-25	0.181360888703066	0.0911771346119518	0.134677467452997	0.188061331270229	0.231995644534741	0.193334431676447
AURKA	2.11310220919432e-25	5.67529689130076e-25	0.00391369684227901	0.0075906674038493	0.0165115310914572	0.0252858718700472	0.0306425360774613	0.0121596838786816
BMF	2.84488327340335e-25	7.63385493757607e-25	0.00458170875857381	0.00245058026015302	0.00351867112541643	0.00344610984221078	0.0204321840944162	0.00869028986604817
SLC23A2	3.02913399159203e-25	8.12100265842368e-25	3.34197111762621	2.57664142571081	2.75261339635457	2.6372945848226	2.14952879169403	2.17155178008963
GUK1	3.83843381459689e-25	1.02815191462417e-24	0.126591221443919	0.284755135837975	0.362135961579013	0.38615588213136	0.153703871277036	0.19445761955476
AL583824.1	6.00726745986082e-25	1.60765409273706e-24	0.00310676182267156	0.00142470752173188	0.0028658332876997	0.008903920256869	0.0126943492430191	0.00661519686179723
NCAM2	7.39295437571465e-25	1.97672576890766e-24	0.961449874836163	1.06903066879466	1.6465510194289	1.90490937546989	1.47727916325639	1.3142836103761
LAPTM4B	9.27357498276425e-25	2.47735751988359e-24	0.445378089020756	0.41919138712557	0.437810975116304	0.352250892429955	0.204753207512049	0.302602031898512
AC066612.1	1.12802332294811e-24	3.01073840644513e-24	0.012448861394387	0.0129978725798832	0.0128409968490579	0.00306337521457768	0.00258085720808277	0.00555430621964004
ADGRA2	1.36402066329265e-24	3.63738843544707e-24	0.0168923465864358	0.0404382821291202	0.0128656038213523	0.0070477599136695	0.0145763017240179	0.0159814112943267
EFCAB11	1.51355470021378e-24	4.03256136824277e-24	0.114690191287487	0.176841203956349	0.1617438772592	0.189920819819279	0.149827875397137	0.128328925645677
TEX14	1.65454794881728e-24	4.40429800040092e-24	0.0731399229288113	0.0632182873388221	0.0516559147711633	0.0592049398089341	0.0701081021725763	0.0354593580719008
DSP	1.74037071648445e-24	4.62864552256502e-24	0.105655853044779	0.166209826557723	0.108974803625666	0.0898033310033532	0.0798437733395372	0.0905826168906451
ACSS3	2.15211483099378e-24	5.71863994063892e-24	0.403716749799478	0.620730313923788	0.573451465035731	0.459885670341541	0.535185495286318	0.453323482604863
DLG2	2.25629525435742e-24	5.99016439209934e-24	1.88383865572175	2.02649652763519	2.26380393013575	2.69480039164744	2.44740488879738	2.19998354853423
SORL1	2.29742347824837e-24	6.09396148076491e-24	0.0079750331757984	0.0925525155647442	0.0347168790872906	0.0141270936424097	0.024116039357236	0.03435879502036
TLE4	3.33520911725958e-24	8.83889342029925e-24	0.962805999646085	0.748908963400117	0.86135198875403	0.72614199154183	0.612246381978984	0.51213648821423
PPP1R15A	4.97251450781459e-24	1.31664108768259e-23	0.152025707341015	0.309727293525163	0.193399891256811	0.100741403690238	0.129809588754778	0.353650190937824
MDM2	5.85221259868218e-24	1.54820439118576e-23	0.250000224718564	0.444537550644922	0.444887363280844	0.373814350101251	0.362829823116701	0.40661617408105
DAPL1	7.62441174665564e-24	2.01526301673717e-23	0.0896217611105368	0.0668084938014753	0.0857963567955167	0.0852240185376032	0.184089294674535	0.0734928134240439
ST8SIA1	8.59089169880846e-24	2.26872139933322e-23	0.152295700216662	0.105373282053031	0.372886549297527	0.561713022545298	0.31435325203479	0.339937758343392
RASSF8	9.41414168636837e-24	2.48394239745867e-23	0.803570636676314	0.83870230094208	0.9223380143768	0.877692354218648	0.931119822774736	0.728957083368167
GFPT2	1.03425794804998e-23	2.72651480153774e-23	0.00575602770081713	0.0132534732963094	0.0169451803452317	0.0269502204691378	0.0527797775255649	0.026532277813821
SEC24A	1.07129732198009e-23	2.82167863559286e-23	0.305058274657553	0.375161504311749	0.514745104153222	0.508779625527831	0.475867121942448	0.376706260345229
ENTPD7	1.34347177228e-23	3.5354520323158e-23	0.169495295343953	0.100667723378009	0.294839681515772	0.400243194653723	0.229534697768635	0.149527679683815
CHRNA5	1.39897431815063e-23	3.67828479794207e-23	0.0120946116216841	0.0119979310132127	0.00469946408134842	0.00468082686026582	0.00606291632399898	0.0133808487049862
PAX2	1.45200766635558e-23	3.8143809098658e-23	0.0120744880584826	0.014943058337082	0.0028050767655418	0.00113217387662763	0.00297082240657449	0.00675812862634597
ATAD2	1.46996953304155e-23	3.85818775076521e-23	0.110183706604355	0.169994024825844	0.203713501936003	0.127866786515457	0.11762023964816	0.0857648025542375
ABCG1	1.74703086967993e-23	4.58137465825157e-23	0.613489231303226	0.446784504656752	0.537206449615384	0.50220047151665	0.27151452239772	0.455649967200037
TWIST1	2.05242409391387e-23	5.3775303770669e-23	0.0119971207483749	0.0507535552951082	0.0175660449852375	0.0236168123853234	0.0154321525681084	0.0181016082123955
DACH2	2.11702953513191e-23	5.54196213385317e-23	0.078889186028987	0.0800226063770915	0.0310882458023863	0.0237928213603244	0.0239960594626698	0.0392397672335076
MTCP1	2.36957181652526e-23	6.19765950268159e-23	0.00830193458288691	0.0162899258403279	0.0122818899637172	0.0170163249425568	0.0389681693649869	0.012664920543864
SNAPC1	3.03993669100845e-23	7.94408542946458e-23	0.307669404433737	0.264266156454201	0.194611867822772	0.192213819865488	0.193905997449183	0.146799557839141
TNFAIP8	3.11834556441248e-23	8.14189442405346e-23	0.801996763777424	0.0170478952761459	0.0250672683871458	0.0215051987512034	0.0288616936992874	0.0294599486008656
ATP8A2	3.18278455685102e-23	8.30291623526352e-23	1.1518334581942	0.354362318309071	0.371385764560001	0.520975822016312	0.327051870422838	0.477727562515358
SH3GL1	3.57737311104431e-23	9.32416970732662e-23	0.227865379290503	0.340394553634393	0.324309890555998	0.357847501662364	0.316354102141709	0.361536867253658
PHF21B	3.66614541668642e-23	9.54725368928755e-23	0.210216886798255	0.166359554946431	0.140893438601185	0.161988997740206	0.0910696497548269	0.0973677516317915
ADCY8	4.53176661829462e-23	1.17912401169851e-22	0.00140683233976848	0.0447191949917129	0.00906281901818509	0.00804130172353657	0.0110420376852863	0.00552815245721869
LYPD6B	4.67932477145626e-23	1.21646224561255e-22	0.0109401936712116	0.0503623331119716	0.01166651399376	0.00985285192614016	0.00605657949093498	0.00854817989192687
SLC13A5	5.18540575190796e-23	1.34685863685921e-22	0	0.00388447211722631	0.000146361228245894	0.0017655264734183	0.0177183032491802	0.00183063744125763
COL23A1	6.68090778401134e-23	1.73379959792682e-22	0.0175911401784558	0.0571853840923858	0.0514558856991459	0.0433757986833692	0.035605446723746	0.0334136840516693
MPP6	6.85222072417601e-23	1.77672101750458e-22	0.129028715706021	0.176552163232062	0.17584600821697	0.127609191831236	0.0989164414786387	0.123435114959068
AC025627.1	8.67460911133157e-23	2.24730805993046e-22	1.2405476855728	0.49511917992325	0.505784450371887	0.474647549889541	0.29831388487035	0.329756710149226
RUNX1	8.7919617367241e-23	2.27574505696051e-22	0.206835704808669	0.198053836336378	0.222193596978706	0.179097795212062	0.178901910426056	0.156527117597204
STX4	1.02137055820762e-22	2.64147558157144e-22	0.119379647401729	0.133963203788351	0.231876812659773	0.171633533113217	0.0836825091977533	0.0588765413997745
AC008014.1	1.21090304715446e-22	3.12894844225959e-22	0.636125854693982	0.651601231439205	0.731120585231078	0.884041888601224	0.889957313442404	0.639099135038965
SOX5	1.5057217235937e-22	3.88740548259991e-22	0.247743334671261	0.240854816935562	0.22778660445508	0.175667296010813	0.215880339717686	0.199143575130597
AC011416.3	1.62370658169577e-22	4.188409067143e-22	0.016545758886786	0.00726901009326988	0.00759600978670691	0.00240206370757942	0.00060870283872828	0.00559714902116991
FAM129B	1.91150231702428e-22	4.92655236346463e-22	0.0327014999019763	0.174717670936518	0.157161732734543	0.24120223367557	0.273582958984584	0.259481759020377
PTN	2.0574215166238e-22	5.29808115868791e-22	0.0932583558688532	0.00876705281647475	0.0119685223869773	0.00789121111683781	0.00669165068537956	0.00596090608073985
C1QTNF1	2.12839625892245e-22	5.47614817904574e-22	0.145492267615362	0.214017167163781	0.217941368873064	0.16149245555287	0.123925813189032	0.163893605466496
TRABD2A	2.39229206236633e-22	6.1498510600677e-22	0.0159334169234661	0.0225993984206859	0.00347904767133566	0.00459313450027014	0.00352970955079226	0.00465707086572656
DNAJA4	2.65415918385104e-22	6.81718968454891e-22	0.0465344395757218	0.0460267841477589	0.0361190434077891	0.0358068680763748	0.032731659753332	0.114735341244795
SPAG16	2.81180335034197e-22	7.21591963304185e-22	0.700824472639408	0.46480553054282	0.473698491303885	0.5306711864404	0.421394651038623	0.355267632454144
CAMK2B	2.88746269713668e-22	7.40375050547867e-22	0.0158545487875015	0.0122254784097237	0.0116133617019484	0.00886851057760927	0.00370998013044324	0.00539076380253897
CTNNA2	2.93274867172413e-22	7.51344663977147e-22	0.120161640206016	0.226679389351572	0.196192118758916	0.184191613291393	0.109777187824366	0.176268372001501
SH3TC1	3.00193967826481e-22	7.68414593412494e-22	0.0349230551437845	0.0377025984245715	0.0180483246085967	0.0075249065378125	0.0134746900002237	0.0161203528786841
AC067930.1	3.22959280218713e-22	8.25982813858601e-22	0.0174133325541231	0.0798112264332716	0.0516059764707595	0.0333498660803561	0.0212529555788021	0.153349709182879
NDFIP2	3.26279509914819e-22	8.33763653956097e-22	0.25287965976812	0.174556797031632	0.280497052101989	0.29532325614009	0.270195497237109	0.164778261026941
TCF7L1	3.67906243811741e-22	9.39335090583168e-22	0.0833113511432221	0.0807049716774867	0.0440053834713054	0.0339448596352409	0.0426719971224385	0.0584631216456111
CCBE1	4.84395747583314e-22	1.23570343771253e-21	0.351163579862139	0.936178328920297	1.5712548183636	1.83964239987465	1.59800304569443	1.5002314591409
HSPA8	5.4134576540615e-22	1.37981078693156e-21	0.0188327613196623	0.120627751351511	0.0708708693331426	0.0452075749897228	0.0480416000574781	0.217434914609862
EFCAB1	5.50105432985665e-22	1.40094762220458e-21	0.00559613448868539	0.012845972440157	0.0104855718271784	0.00437446445470916	0.00415008785429164	0.00808826685320795
SALL4	9.13103885881078e-22	2.32341955694931e-21	0.0984076613632708	0.0154430479711517	0.00579887979101322	0.00224047029810219	0.00215295202063168	0.00316594695922163
FN3K	1.16654605331822e-21	2.96579505080904e-21	0.560083282217338	0.466025206186291	0.648513717640052	0.806590657659336	0.53456789110645	0.435766501507105
NEURL1B	1.21723978942054e-21	3.09205704340526e-21	0.0664266931190138	0.0752418935188609	0.0643673686873702	0.0378721561348625	0.0198194089196993	0.0550220892278074
COL18A1	1.2720783433371e-21	3.22862523689619e-21	0.698454097668806	0.722396015858515	0.963167720962901	0.79007383988667	0.502265670560958	0.582938950875532
CBR1	1.47055218381785e-21	3.72921094797427e-21	0.0298001695880428	0.0173762254439547	0.0141039288783658	0.00674760542898878	0.0110062992149202	0.0125525692729509
KANK2	1.52638167210477e-21	3.86752112864385e-21	0.0718970659458101	0.133103266384871	0.0777547025550587	0.0665513359917807	0.0881340507794489	0.0788453157313625
PDE4D	2.3696677779345e-21	5.99915893147974e-21	0.110135064664401	0.112522188471853	0.106220822254468	0.110745312833293	0.151478488292772	0.0923313672050976
HSPD1	2.56257005869417e-21	6.48204905234613e-21	1.81615582009352	1.41166814549724	1.51040766783668	1.33744452445667	1.07655514791275	1.2436390280227
ZFYVE28	2.61852756802238e-21	6.61801407250812e-21	0.197968514743969	0.286470190891984	0.337832146115044	0.451739514546568	0.402374274193703	0.30479351396073
PIP4K2A	2.99847479280648e-21	7.5719060424406e-21	0.401458088713647	0.386572195867239	0.471859170586383	0.39537278275967	0.464062273218215	0.394692755669706
KIAA0040	3.182573749773e-21	8.03004310287552e-21	0.030992283494484	0.00574317013586326	0.00761264132280226	0.0130996345938288	0.0313875174658958	0.0110078381018319
LINC00954	3.74608654816187e-21	9.44391566763496e-21	0	0.0179946250332851	0.00483334536307682	0.0037102661735789	0.00383732409227329	0.00170906085318765
EGR1	5.2817947613721e-21	1.33042689203327e-20	0.0875269229387795	0.213137913641482	0.156948417815914	0.119977417794108	0.134690645492851	0.356473406473639
PLXND1	5.79269552965943e-21	1.4578931702163e-20	0.0495740054640803	0.0577407372727032	0.0568089082519137	0.0466290868669742	0.028684721758599	0.0590289722064619
DSTN	8.3898475876087e-21	2.10976888204745e-20	0.439340126816635	0.436511433005589	0.405047097625594	0.550150029565979	0.547934591055295	0.382305682362908
BCOR	8.57860527425136e-21	2.15542846086717e-20	0.515923299768501	0.532137296068699	0.657865102348458	0.734663283779587	0.667417632426688	0.559846294661796
AC098829.1	8.61350826857351e-21	2.16238701303101e-20	0.440548969123978	0.139793039007577	0.17686942433951	0.164230485681926	0.110027608343471	0.0886812528038925
PTPN3	9.75504400505766e-21	2.44691739257299e-20	0.466215785147415	0.0712341329392397	0.0761030396845536	0.125527357544564	0.0711747852171377	0.0683053782241903
CD81	1.01600593185647e-20	2.54638078159517e-20	0.0474347784150528	0.0413771663206512	0.0324465465670907	0.0199613015292924	0.0160287283807677	0.0387055139145461
SPTLC3	1.14940460050499e-20	2.87830868239981e-20	0.224220818124798	0.390932218002147	0.247621108120684	0.215916926706782	0.309343863901423	0.138962816700966
HOMER1	1.52796827081394e-20	3.82310659920084e-20	0.121645762455766	0.16452851884061	0.156493698371815	0.154200270944253	0.0906419846257309	0.0858435979229867
EPB41L3	1.79487675120763e-20	4.48719187801909e-20	0.513859019384897	0.664817105261804	0.984168989894211	1.13598005282787	0.989734644075558	0.702065208709317
USP36	2.80416536381669e-20	7.00457626265617e-20	0.611435565155858	0.753120297424467	1.06195774155033	1.15184107113623	0.895446298052391	0.762608584801121
PRKCH	2.83194644692343e-20	7.06808597401854e-20	1.28566456455826	0.404571498788632	0.260722253068672	0.226521680972469	0.393182580933255	0.280216141930831
ANKH	3.20435327429946e-20	7.99090592094629e-20	0.0808790187588602	0.132465508812931	0.0544898377686773	0.0497031795458381	0.0832101610139119	0.0527025579365396
AP001347.1	3.21593546009857e-20	8.01312822283697e-20	0.0486033219876667	0.101061851084557	0.0571930258009828	0.0686121043432748	0.0799979346313027	0.0520503860124651
SORCS2	3.86643088313962e-20	9.62596900366712e-20	0.0505260329210008	0.0988728223034141	0.0844391524404285	0.0492982771275213	0.0340612472345089	0.147722062019592
TIAM1	4.02069315722256e-20	1.00017242716979e-19	0.0734981662862472	0.0573699318940227	0.0760057345488218	0.112444988299831	0.137068754478255	0.0838251857985636
AC016831.7	6.56039596577591e-20	1.63058723258722e-19	2.10942349568185	2.40178678243884	2.48805355273256	2.33479876138614	2.66027567945894	2.23549273546403
AC104123.1	8.71723130647423e-20	2.16487532445552e-19	0.177658164729864	0.155889797606762	0.159148986675507	0.166240059957064	0.269289864354271	0.139545997519274
CACNB4	2.6433293619481e-19	6.55912993039232e-19	0.283425938026511	0.26535631512786	0.305310643878282	0.193474200107876	0.150814818383855	0.177924275369291
GPI	2.80603008431346e-19	6.95709938259535e-19	0.502416427444019	0.506766858298077	0.607545886590269	0.751674451071859	0.709345819853329	0.611257338998359
AL121760.1	2.86945416986194e-19	7.10847440923685e-19	0	0.00982216004892507	0.00354021304839945	0.00157622006008247	0.00043599346722931	0.00260413697711328
PMEPA1	2.87195325572387e-19	7.10879518743532e-19	0.0541207424167693	0.108500213173787	0.374474352436159	0.451429733514343	0.221420971183295	0.133904748329977
SLC44A3	2.98822434689458e-19	7.39049714813169e-19	0.0442982823745357	0.0727922088216763	0.101572041100353	0.154615948128459	0.168488828310742	0.0964672217340801
PNMA3	3.49824183270245e-19	8.64456880271529e-19	0.0274517857504238	0.0159697349468185	0.0110725822694377	0.00426421961013886	0.00304040327905713	0.00792068451882515
CTNNB1	3.50105036509969e-19	8.64456880271529e-19	0.735559396820402	0.731549160959805	0.751667312507502	0.676266649085331	0.75770117278609	0.517001209670756
SNCAIP	3.78005762259027e-19	9.32580005573256e-19	0.0121855530709928	0.0483320854728089	0.0280985921032008	0.0136814842325522	0.0258705719687738	0.0345052149653709
PKIG	4.55588619325053e-19	1.12306151025075e-18	0.304875507838342	0.485720762037641	0.418220097192618	0.47381752261543	0.493508693770429	0.43423766240076
ANKRD7	4.77348699500751e-19	1.17573571305604e-18	0.0273313102242032	0.0321228743206543	0.0429641775889694	0.0524763941470414	0.0946332345518532	0.0334330788613329
WWTR1	4.86455356201286e-19	1.19718299311227e-18	0.607243385461862	0.542132296640756	0.626550944863984	0.540879312598787	0.523864482800631	0.432500792869008
LRFN2	5.28000096829629e-19	1.29836089384335e-18	0.388138180232068	0.0117129755159457	0.0116542621804653	0.0132455921901231	0.00780761061707215	0.00962210459969353
AC009093.2	6.27006117950045e-19	1.54055557235883e-18	0.294289167002406	0.271280888734122	0.310248148113797	0.387727545941561	0.420503701390194	0.284134732945236
AL390957.1	7.1069862998005e-19	1.74475932073662e-18	0.188201877322697	0.129070246216177	0.128722806012362	0.221379032670359	0.251525736044189	0.133723139701697
GLIPR1	7.26138373669582e-19	1.7812061496392e-18	0.0048792199700762	0.0420165788886012	0.0239933058624287	0.0070972810886794	0.0100941648529815	0.0109057408758546
AL359265.3	1.08647730195461e-18	2.66293456361423e-18	0.00293013193315435	0.00854078715393222	0.0162163150561466	0.0215590294671274	0.0316841733338138	0.0183630824497499
KIF21B	1.97397469832651e-18	4.83422375100371e-18	0	0.0142786089999992	0.00289160051607152	0.000778033491942712	0.00435756204423584	0.00295075298446354
AC005037.1	2.20966373513441e-18	5.4070075084855e-18	0.0796758643631317	0.0418230675760251	0.0442927809612758	0.0522441907209212	0.084009909466675	0.0343165750847292
NECTIN1	2.38500157830001e-18	5.83129970244501e-18	0.0204280059883391	0.0235778318827957	0.0394038047424284	0.0461166778716591	0.0433896218459133	0.0279389804148788
HIF1A	2.46031179654524e-18	6.01053370491509e-18	1.23015357313995	1.21878586845086	1.18697031386394	1.22586151729554	1.14073153059874	0.971023035556458
BMPR2	2.46390717224995e-18	6.01441946033347e-18	1.37629983659922	1.59367384843638	1.95023494825985	2.03123334521256	2.24014667428604	1.77232972268386
GPR176	2.48363391010681e-18	6.05764368318734e-18	0.0134168674524796	0.00527217554173539	0.00390047144255685	0.00638391174444184	0.019218522839918	0.00384008498931269
ADRA1B	2.88621909732931e-18	7.03384020470182e-18	0.0272178619905585	0.0286261834528382	0.00937169189589021	0.00917871901903951	0.0034491606187177	0.0163888244825266
FHL2	2.97146169794935e-18	7.23570218656499e-18	1.08981992172544	0.703707574569498	0.921501926848834	1.15789427286172	1.18317394397431	0.917986709923614
CDKN1C	3.39579394683252e-18	8.26227237672146e-18	0.0614342168634937	0.0725205659246659	0.0225472321874932	0.0315805336795875	0.0431227903709596	0.0254019566962128
ITM2B	3.6882541363153e-18	8.96658217904854e-18	0.295292203201772	0.320201648366551	0.245938755309296	0.259230210467246	0.291653533826624	0.229102224439668
DPP6	4.10816913550214e-18	9.97935822389184e-18	0.904314900439464	0.835153986560877	0.825976250583231	1.01160143575113	0.746457805432683	0.655303536098324
DLGAP1	4.78478602520218e-18	1.16135583135975e-17	1.94700655325894	1.63551502688898	1.87171830746912	1.82970084799578	1.76968722936876	1.40885120663364
LPAR1	5.30623482682508e-18	1.28687990949679e-17	0.0385862508689058	0.0585763135212631	0.0316116000095927	0.0318392574037904	0.0365214622303932	0.0572619882271502
PON1	5.45228638521611e-18	1.3212325650766e-17	0.0145809347620611	0.0324260362900628	0.0434840219298445	0.09060254205583	0.0626471137765246	0.0246340911748981
TSPYL4	6.0087116444944e-18	1.4548938606524e-17	0.107279034899395	0.0884456981202829	0.102620001417839	0.119459976710574	0.124347141775931	0.0898255849313791
PLAT	7.16114893143616e-18	1.73253603179907e-17	0.00601603423024107	0.071195969269109	0.0340231668067957	0.0209962248316013	0.0297838267430829	0.0343281452440249
NSMCE1	7.85273489248358e-18	1.89832430922246e-17	0.174340290310008	0.160379905718676	0.197154174692987	0.235500540979783	0.262676068654289	0.158128229388989
LINC01554	1.08275934627747e-17	2.61536073980064e-17	0	0.00393292901340491	0.00377546306395903	0.00708762030235754	0.0127109804458619	0.00852016816166008
LINC00923	1.21823514996582e-17	2.94022964593521e-17	0.757450256326241	0.43174638059418	0.435724128105238	0.468581364662381	0.398098896558309	0.276677076925675
AF130359.1	1.32463356546717e-17	3.19445393601407e-17	0	0.00355028045028519	0.00290964011236056	0.00343723302959584	0.0116990500389099	0.00478275708147243
DDAH1	1.59743684874752e-17	3.84924541866871e-17	0.329630843647914	0.271777824814252	0.350885991267947	0.425255944905521	0.488028391518599	0.349259695136919
SLC38A2	1.87562926084576e-17	4.51596130219685e-17	0.344017489098823	0.527342182645348	0.467296157093203	0.421231613374071	0.488114163839742	0.459856285281189
FAM117B	2.31336126120891e-17	5.56542404460845e-17	0.580679599345833	0.659122382342429	0.784475379485323	0.837912554137627	1.04309217891183	0.722772411627109
XYLT1	2.62900171737398e-17	6.31971566676437e-17	2.32714550592911	1.65893573868383	2.18066212089637	2.3537236448325	1.84009994470651	1.69622123954492
IGDCC3	3.52351687440213e-17	8.46321106741905e-17	0.00978455798017111	0.0159172864461784	0.00956504461825092	0.00861001916559524	0.00369426674662605	0.0066143727471151
ARL9	3.72502765474953e-17	8.94006637139887e-17	0	0.0203700791661775	0.0139545598142751	0.00618363180186657	0.00685172419167209	0.0129851358309315
EGLN3	3.96254740054549e-17	9.50251175190765e-17	0.0836216214716891	0.0363579101003685	0.053799389383217	0.0707952437674457	0.0999551864035726	0.0362202486050426
LINC00299	4.07735975880788e-17	9.77003137094541e-17	0.580777874401651	0.213339050759569	0.280019252537467	0.442944770959458	0.270962446091441	0.238155877955416
ELL2	5.05728256149432e-17	1.21084179445195e-16	0.677520284555926	0.977093552084795	1.09840042019132	0.86343816772139	1.04918981380607	0.597468526488822
FAM126B	5.10005934819001e-17	1.22010989191149e-16	0.207917245389174	0.360768677710602	0.306503144885835	0.312731170950879	0.547022382039208	0.286723549311399
AC005324.4	5.26964537947603e-17	1.25967618632893e-16	0	0.00623340778765626	0.00233147652678615	0.00110018974018586	0.0021330450696439	0.00796795436880876
APOE	5.84737602787188e-17	1.39666624869551e-16	0.140381684494304	0.106649035057577	0.174894552010028	0.258822419516021	0.280137028773384	0.322937585715108
ABI3BP	6.34100439291193e-17	1.51336620355893e-16	0.0507744317365186	0.110770316832482	0.114568608834487	0.121671433102395	0.20912457601634	0.103864426209321
SYPL1	6.88070309565149e-17	1.64086719292166e-16	0.0195351080056708	0.111737464199303	0.102317261936131	0.0881322645692254	0.077321937448502	0.0615264002884753
PEMT	7.39918753745447e-17	1.76311061257851e-16	0.129766610588465	0.16793252478915	0.158157526412562	0.16692525020868	0.126965088579965	0.167900361004374
SLC27A2	8.14721184733937e-17	1.93981234460461e-16	0.00223597350122218	0.011468202977818	0.00428389098726074	0.00937929018794241	0.0397061889087977	0.0131892138001793
CD14	9.38385571442624e-17	2.23247955140989e-16	0.00343668786410684	0.00834596688917579	0.00471502746093248	0.00912572888874314	0.0224846682053135	0.0049746772708467
HUNK	9.84515791858296e-17	2.3403703451465e-16	0.078940087376958	0.04172892468474	0.0174207216332709	0.0123308737795952	0.0125177554973574	0.0105356640989872
NPR3	1.20457232162256e-16	2.86121691596807e-16	0.194732230395315	0.128191106741919	0.0693773710578313	0.0850599180928034	0.106060547224381	0.0739235987700534
ASS1	1.25359922771011e-16	2.97531462272969e-16	0.103091876195389	0.152344449993746	0.284076903447269	0.385224111051832	0.232164416254385	0.249652426447211
LDLRAD4	1.5979465948188e-16	3.78959666755447e-16	2.136205466736	1.15569211289401	2.08105351336038	1.71014955434628	0.584803442617699	1.5406617596819
TWIST2	2.20625526182382e-16	5.2280930374972e-16	0.0134554050626395	0.0203056092999537	0.0159127335452529	0.00547230397708656	0.00470225167869039	0.0226637766873841
LINGO2	2.83391238132718e-16	6.71013192105884e-16	0.0188325668057734	0.0380142792086459	0.0287379384394703	0.0302168484129151	0.0483724298121502	0.0270146332405583
DUSP5	3.23616451323855e-16	7.65654064646344e-16	0.202864525017321	0.0679618993756813	0.172868508476746	0.251654876112161	0.109569179178555	0.132910635432341
ZEB1-AS1	3.3201136175603e-16	7.8489683630267e-16	0.0242786691280051	0.0269318045413552	0.029017411027114	0.0167586737717539	0.0209431252978006	0.0194224167618388
TUBA1A	4.6974795967261e-16	1.10964084962034e-15	0	0.0342165371184209	0.0301180956898955	0.0161875168901436	0.0193152418283431	0.0252514290882836
CCDC80	5.42660516605261e-16	1.28086667963476e-15	0.0346192700649093	0.0291590910529808	0.051251159020173	0.0273763705249569	0.00747343791829998	0.0475453578898597
TYW1	5.43432151350167e-16	1.28167960224096e-15	0.703429319403149	0.794084028754752	0.899241160773601	0.880121299259371	0.92127401791829	0.637911130513925
NMB	5.95124404706479e-16	1.40249270551409e-15	0	0.00183496917881549	0.002922718053494	0.0102955507062793	0.0102418044470604	0.00525776656962827
AP001005.3	6.4714145303267e-16	1.5238809726044e-15	0.014138841459735	0.010723292755412	0.011636674428601	0.00618737022491944	0.00258821463818255	0.00963027975370813
NFX1	6.80527983400273e-16	1.601242313883e-15	0.732111823877377	0.756755999245044	0.925160270052445	1.08387055483284	0.885756864326036	0.755093378202011
RAB9A	6.85371187598469e-16	1.61137426551364e-15	0.290092676186067	0.242810260855583	0.344055931530669	0.426260631154493	0.420425987631144	0.336066127321352
CTH	7.31075727260259e-16	1.71748408910006e-15	0.281148028028177	0.405036810286785	0.632528432863114	0.555989763469168	0.507416752596446	0.277333389047462
RNF128	8.80755905568677e-16	2.06750212574807e-15	0.090720259612311	0.106467432693239	0.129341129345409	0.17798814045215	0.189680849335334	0.129368373513515
AL136962.1	9.25165454426739e-16	2.17005188684927e-15	0.20789473354814	0.384803072221023	0.339731868460882	0.275949216978624	0.336571165167484	0.258913200842769
ADARB1	1.00446280717429e-15	2.35420970431475e-15	0.0803280333189372	0.219808330066158	0.191501800835712	0.157718250304638	0.149278872892432	0.164995761344413
ABCA9	1.03517188051217e-15	2.42429011829548e-15	0.236194639427363	0.0244613306356861	0.048307828696535	0.0689860044367973	0.0939832569357644	0.0467972329979473
FGF14	1.28262379057918e-15	3.00145972834442e-15	0.113739502382413	0.0690417172218172	0.0690396800690571	0.0782902002386414	0.0971991536437302	0.066610390315719
GPRC5A	1.64440291159056e-15	3.84505747059367e-15	0.0155040702914033	0.0133522344215023	0.0201400592489701	0.0232067972387682	0.0523327634900626	0.027180777004883
MT2A	1.69345851573038e-15	3.95667877507099e-15	0.506601560655592	0.7714940405484	0.727606887811765	0.678607921730002	0.790481460598416	0.542914551946886
ACER2	1.87845122253641e-15	4.38548923549356e-15	0.075264703911075	0.110687376221653	0.0973271626766795	0.0811000750960909	0.0738641119882959	0.0869516137549916
SLC25A25	2.09441262872537e-15	4.88587704990367e-15	0.519756291676833	0.330299345485357	0.228342849062329	0.173471093186483	0.246872491872846	0.177414185227645
HLA-DRA	2.14233686117715e-15	4.99379221719616e-15	0.00839635929647867	0.0103834041291884	0.00997082283974672	0.0120954622176168	0.0279383521927318	0.01556422504884
CTTNBP2	2.22470479096582e-15	5.18176581746698e-15	0.00910279043097673	0.0971800841807768	0.0461257606071071	0.0189871104327388	0.0288170984464744	0.0327348253597398
PTCHD4	2.69881275272519e-15	6.28117785738988e-15	0.00675504658176392	0.082199206188478	0.0394534931487976	0.00991643381585357	0.0171521730604873	0.0265993020036922
AC034195.1	2.88725123356223e-15	6.71453775247031e-15	0.354462474605628	0.247126860887218	0.206047328471334	0.226172418653334	0.212362933653616	0.179720533309766
FZR1	3.03829106727561e-15	7.06032006338253e-15	0.29345122662553	0.241350938815355	0.32046125157608	0.419439331079641	0.256656735331137	0.180299708928267
UBE2QL1	4.52686299559415e-15	1.05112917854353e-14	0.010734770556268	0.0206421928452209	0.00767025971006468	0.00345057258875692	0.00332534204002056	0.00253180809450019
TLE3	5.04744239066919e-15	1.17110032266106e-14	0.0288014313550513	0.0647431415367327	0.0532880332921047	0.0426447302692033	0.0211329398171879	0.0431681971448081
TBC1D1	5.21269894871492e-15	1.20850825704364e-14	0.203630237200936	0.166446536875872	0.0714214901012505	0.0431044873186983	0.0704033642274033	0.0477574974636888
KLHL29	5.36026845881621e-15	1.2417610329304e-14	2.1896062626382	1.38421938700974	1.96003801732935	2.22506185576715	1.76960024936943	1.46422241597242
ANKRD53	5.67020870608897e-15	1.31254831159467e-14	0.0156682848543868	0.0137817605825453	0.011842958428937	0.0184336367461109	0.0299012664611858	0.00679501206857513
ZNF331	6.40105179200698e-15	1.48058252706407e-14	2.35375660880353	2.00174670291251	2.07808153959755	2.10614244872467	1.53169212272873	1.39018293577904
MLKL	6.45630851979818e-15	1.49221306312747e-14	0.0496022600555451	0.0471912638127387	0.0510370442237588	0.0267351178120046	0.0201986633909722	0.0459663710402277
LYVE1	7.55941752614368e-15	1.74582390904011e-14	0.183522584443299	0.0604599222058568	0.070483111602942	0.118779575310502	0.0964882949867282	0.0882475010968457
CDH20	8.8667912477153e-15	2.04618259562661e-14	0.0145801049529781	0.0189998557058485	0.0182939320552159	0.0159046656517147	0.0107757390880741	0.0152955042634172
SGIP1	9.23202979982103e-15	2.12883085314858e-14	0.00353950877876901	0.0354180764847775	0.0110514792948889	0.00443795537602889	0.00474167375184804	0.0082260599314098
FAM198B	9.32796638601169e-15	2.14930101060177e-14	0.130845810208487	0.562258757517798	0.494460937756249	0.563491250176711	0.835291367385309	0.584639614776174
GTF2B	1.4046776899178e-14	3.23410059075472e-14	0.202163193433461	0.304209721175126	0.238207659333871	0.194095919215576	0.21874270805519	0.182103636431177
FES	1.50960054254036e-14	3.47300738314501e-14	0.0156189848396222	0.00784351805563393	0.0054398127678693	0.00278731029647409	0.00411280749232549	0.00584111327666539
MYADM	1.59042027603144e-14	3.65613856558951e-14	0.00740413554463424	0.0121428357660996	0.00936614882791745	0.00751923159951058	0.00856718114896583	0.013660061251421
TUB	1.71399601395703e-14	3.93720370740512e-14	0.0452905331579549	0.0561646946404865	0.0480424421866388	0.0913329800575371	0.146173546657307	0.0552406176252925
CNTN1	1.77662745936503e-14	4.07795132218447e-14	0.0498513955502213	0.0444746647209652	0.0443083800990721	0.0286238243333436	0.0396015159976436	0.0360720829757433
LONRF3	1.88161562986336e-14	4.31563217858568e-14	0.122433277716351	0.177562167533618	0.123064823285096	0.109378169940725	0.116586556362881	0.104878251148424
KATNA1	1.88647598367824e-14	4.32347437053836e-14	0.145407007611639	0.140050756064459	0.167893852288162	0.140458483018437	0.135119043455263	0.118835074310975
TFEB	1.9860198354602e-14	4.54813702777146e-14	0.0454865783080791	0.0657803015297731	0.0519024737098087	0.0798072011465916	0.0617922339538953	0.0890647020127124
PCSK6	2.25610581674681e-14	5.16271353946639e-14	0.165327979894488	0.0674513777252884	0.089280182049101	0.0886525095530646	0.055123871111255	0.0828272202609839
CDS1	2.49639963687652e-14	5.70823087700424e-14	0.139184250135533	0.102383332706036	0.08961815250442	0.0767774206440712	0.194938364839775	0.0550021360085322
PIK3R1	2.96031437749532e-14	6.7638561557395e-14	0.17681228655596	0.254697515667264	0.203125659354936	0.23557849894721	0.413139880558797	0.2156008627154
TG	3.01279474330981e-14	6.8785268112096e-14	0.207422255606736	0.104154446413309	0.181394498460179	0.102777944023675	0.0626021255658104	0.12205223357372
ATP2B1	3.33589912725554e-14	7.61041625989857e-14	0.342125300418876	0.310660151807475	0.289576148901691	0.268508098617822	0.198250037022682	0.150502047253267
AC005064.1	3.40770876080865e-14	7.7683330413571e-14	0.0206665316366997	0.00451511941436632	0.00483055472967693	0.00236794903446592	0.00416683493626992	0.00495148726382993
AL589843.1	3.72245544904121e-14	8.47939737822598e-14	0.0570461879911281	0.0280052146561192	0.00975324501463464	0.0130026769602584	0.0127700379003995	0.015546334040938
C1GALT1C1	4.08415639431511e-14	9.29625886414669e-14	0.015315934373718	0.0183155828642128	0.0215063118689161	0.0252073492227628	0.0391343332914972	0.0158340003335503
FAM222A	4.26759637654029e-14	9.70643603458747e-14	0.417999469126617	0.240987903815606	0.371483305697144	0.385364029332204	0.217533332056531	0.208297474700117
C17orf67	5.03990971213345e-14	1.14543402548488e-13	0.00805953975766417	0.0183740355964665	0.0100513963266991	0.00517979674254124	0.00676720926546436	0.0128994938266313
LDB2	5.70547983727057e-14	1.29571835819922e-13	0.311741354269156	0.232594967978203	0.204988857267165	0.207510225489498	0.201886169407858	0.349057571929504
DEPDC1B	6.30275012992556e-14	1.43027612630686e-13	0.0279463221093619	0.0112641294314648	0.00803354886532772	0.00532736503701483	0.00809775084814351	0.00733947452211169
SULT1E1	6.44464745069792e-14	1.46137130401313e-13	0	0.00999874840317383	0.00623852805379453	0.00854544226182233	0.0168059066698065	0.00798130816220819
AL035078.4	6.94278534722088e-14	1.57313867384159e-13	0.0341472161120933	0.034024159019917	0.0116177402683175	0.0158457332270454	0.0112729060260171	0.00826926840214383
MCF2L	8.50131108285538e-14	1.92482515083518e-13	0.132839009561328	0.0293263789105001	0.0100862506999943	0.00992537984707436	0.0117216705263073	0.0152190748824666
PRPS2	8.67594327422559e-14	1.9628830937162e-13	0.0508221019770394	0.0645671376743875	0.0621629269791806	0.0524697587987224	0.0923590766675915	0.0655191658440448
DNER	1.0341787654934e-13	2.33800775921642e-13	1.67625263642834	0.888400157563633	1.66992885511888	1.75005670666748	1.41144470173633	1.28597809992022
ITPR1	1.31057077861932e-13	2.9606267589292e-13	1.65639455044561	1.06568539581143	1.51293961516622	1.78675192478945	1.47734394911313	1.20554624050937
ETNK2	1.33239716860068e-13	3.00766855214601e-13	0.00795432206988511	0.0156641041959955	0.008141240299179	0.00298580073149266	0.00041716103741062	0.00227684283858106
LRP12	1.49123365170383e-13	3.36368492865525e-13	0.114027729277004	0.188675782822345	0.0862101681125087	0.0871997628267325	0.118904896645261	0.0869909840167762
PLCH2	1.72377844258249e-13	3.88530077216188e-13	0.00451359416244004	0.0026500031683305	0.0171757608518314	0.021769977552863	0.02099507797537	0.00925878479326157
FBN2	1.77515671811782e-13	3.99810071648159e-13	1.80254280139355	0.935943175511603	1.37743521079177	1.68430296139751	1.18566300502167	1.18637855852695
PTPN1	1.82704716893756e-13	4.11188410113479e-13	0.4536637476713	0.590078416149363	0.602798885183587	0.515299111379163	0.494108875358383	0.402207132248992
AP000755.1	2.09399803458063e-13	4.70914100730276e-13	0.0120550222517221	0.0300578736841998	0.0173712774645511	0.00345498058694207	0.00536094065571003	0.00233258130208733
CLIC4	2.11895031455125e-13	4.76168610011517e-13	0.100951166433479	0.132260031167358	0.210616445945446	0.257760755682815	0.264737590016183	0.213588813073966
S100A10	2.41397575209144e-13	5.42060423373826e-13	0.0261933792178694	0.0100107226024212	0.0106970660942014	0.0203896898639352	0.0419942970372877	0.0162488241774848
BTBD7	2.41987767795462e-13	5.42979284507395e-13	0.288647161787811	0.382942263372872	0.402776326266821	0.449367341078558	0.516313083943618	0.31411165029949
NXF5	3.10051062890378e-13	6.95181755359592e-13	0.00625171458899834	0.00243300297967882	0.00254596883206332	0.00759328158250476	0.0111565093311717	0.0089900074751669
CLYBL	3.28981659847655e-13	7.37076160973088e-13	0.263016313835618	0.371791442290332	0.400639747833671	0.378352421082051	0.468588267595636	0.31867848004582
KCTD1	3.41173893909209e-13	7.63822150543005e-13	0.541368700914775	0.80362363850292	0.777490634140452	0.875446722282108	0.7317832397398	0.700237494035884
ARHGAP29	3.63811284042716e-13	8.13895490028447e-13	0.0409826955788109	0.0590438237322225	0.0308942266078648	0.0284290577841786	0.0298926382570005	0.0229092907900767
AF123462.1	3.6518001169393e-13	8.16348759375403e-13	0.100686523583037	0.00913518606728128	0.0102327478835838	0.0375924841225446	0.0242431123408134	0.0181158333893469
PDPN	5.85517652358096e-13	1.30793220928837e-12	0	0.00565738920598986	0.00433524219382103	0.00311095446532437	0.00170461917318543	0
EFNB2	7.34188616139683e-13	1.63881387531179e-12	0.068807086441497	0.0578593799347851	0.035173869871028	0.0305649606750992	0.0258747242300312	0.0304101777106441
AL157911.1	8.79610028316124e-13	1.96195545349321e-12	0.122837262301076	0.113149842649367	0.140102007002129	0.152569057082085	0.090716802087299	0.124691008377989
ST6GAL1	8.81414496299256e-13	1.96451967971602e-12	0.912676449105406	0.131735432441761	0.100532376339694	0.0940792688611061	0.106054599185158	0.145531111115104
CENPN	1.0090471598555e-12	2.2473210687205e-12	0.0429398842478934	0.0553149985321127	0.0890536642480871	0.130568023617965	0.0712566965115612	0.0382823751864971
THEMIS2	1.10043095759707e-12	2.44903032106174e-12	0.0349655851750259	0.00758598586775372	0.0085683951031712	0.00590418079210215	0.0150223488739243	0.0191647087490325
PKN2-AS1	1.12725093086592e-12	2.5068590011844e-12	0.0645228970951713	0.0621575633790639	0.0665276624339682	0.0950894902509814	0.0859251447557643	0.0713749708016168
JPH1	1.13794286241999e-12	2.52876191648886e-12	0	0.00378301080172081	0.00560448664933127	0.0142682565644566	0.017170241464848	0.00645163817267548
MRAS	1.17413611307253e-12	2.60726005863627e-12	0.909382231565197	0.532278281355755	0.745357047746954	0.722076558392974	0.563599414083259	0.458868328758911
TRIM24	1.42988755711669e-12	3.17282741963762e-12	0.696383821791436	0.781596666552501	0.952772045761632	1.0052820161803	0.933853918913603	0.787205248190258
PIGP	1.44180535078523e-12	3.19690765140849e-12	0.0763238151444755	0.0720574745525602	0.130939561220885	0.16602739713698	0.108868380356153	0.103306780805557
HES1	1.51187181158121e-12	3.34978983363636e-12	0.00223597350122218	0.0421231949487556	0.0214487104729396	0.0117110823183877	0.00570129161717249	0.0313926698740791
SLC7A2	1.56166243412097e-12	3.45755520469587e-12	0.190053164926659	0.0797268188111056	0.122506911412359	0.0436705534738675	0.0360662203751635	0.0580434376347089
PCBP3	1.65890253662187e-12	3.67013835535813e-12	0.0850737867936014	0.0985216377309154	0.0689042250917174	0.0425291579792821	0.0704747789933662	0.0670179507909268
MACO1	1.66828875365116e-12	3.68818442222069e-12	0.333723686995222	0.37604231633847	0.373735567487947	0.374280499988004	0.324401157412482	0.268679116144049
FGF20	2.00900193601757e-12	4.43814860681348e-12	0.0159590417137989	0.0283975461688946	0.0165910917496731	0.00372694503080105	0.0057310508664158	0.0110861878686636
PLCXD3	2.07543917720362e-12	4.58154343753559e-12	0.0557385888135544	0.0770272246171164	0.0450324208578475	0.0427069868503327	0.0819993658955861	0.0851851152039136
SLC5A7	2.24919245024455e-12	4.96145393436298e-12	0.0359423222591513	0.0354623754231058	0.00736626470585076	0.000935387556870909	0	0.00453526735930754
ARHGEF17	2.25703093203504e-12	4.97508655114263e-12	0.0140244321677724	0.0191132586289034	0.0129176177167858	0.00907123691168135	0.00667597234592164	0.022033726038525
AC011287.1	2.59323294840296e-12	5.71196684670256e-12	0.114608909844183	0.0724269925842442	0.11834846300452	0.127066611047927	0.127463515020809	0.0985917838262531
AC011247.1	2.65800425750924e-12	5.8503395249653e-12	0.074794364741987	0.111064359172024	0.137257526863865	0.159314826212874	0.127644700445264	0.128170770258244
DPYSL3	2.71995341473707e-12	5.9823022318264e-12	0.0593429347186938	0.00824314844239658	0.0122004119205595	0.0290009777696765	0.0334997875455498	0.0254354832900239
EPS8	2.8408972971456e-12	6.24373032339691e-12	0.167883567630518	0.198021160327561	0.16996143879029	0.117755282238988	0.136196328439677	0.148359375278074
LVRN	3.89964646536653e-12	8.56437730314757e-12	0	0.00631486170537963	0.0062816837676989	0.00162792506021037	0.00512837363342884	0.00464557955428562
JUP	4.03895584192577e-12	8.86383871673541e-12	0.00927755329429315	0.0403795052148443	0.0165214103608972	0.00876009140461822	0.0139894753248728	0.0156380533627827
FARP1	4.94010442360388e-12	1.08335623324646e-11	2.61286715690104	1.70034976879807	2.00255077843775	2.12818716082619	1.64107947170201	1.63573142911437
AC002074.1	5.51051098965355e-12	1.20756267121699e-11	0.00537393591093471	0.0104184970143135	0.00904647567865026	0.0117395922545964	0.0250145752751956	0.0104099540391519
PAK3	5.77556555833022e-12	1.26472238503581e-11	0.00927958791216879	0.0378466992952097	0.0153967728696937	0.0145051301282007	0.0202176234255439	0.0261745696767477
CCM2L	6.65070449481264e-12	1.45529638836163e-11	0.0553349120347559	0.00922990484942604	0.0105455756341677	0.0110154668146389	0.00718040136652182	0.0117447582045038
VCAM1	8.29876255403041e-12	1.81413216880985e-11	0.0567871351869569	0.0312847459501124	0.0636115349782418	0.0628673257320413	0.0442820016728935	0.0553784715422744
FBXO34	8.30267822591977e-12	1.81413216880985e-11	0.633634881648559	0.555108526566643	0.707692649729115	0.730935843526069	0.663644241570421	0.508324100341955
CEBPB-AS1	1.14592581822239e-11	2.50202143716679e-11	0.0378458337857761	0.00939322044137969	0.0096907789910431	0.00867150768944505	0.00240715093163427	0.00505388002817271
AC105094.2	1.21030793442478e-11	2.64067185692678e-11	0.0692941935417801	0.0266657582710879	0.0245315454205689	0.013287409763153	0.0101980424757542	0.0191039228400525
CRIM1	1.33699718397558e-11	2.91496479064443e-11	0.36348932859542	0.245071270047214	0.301210638782186	0.224125878885349	0.203737362733477	0.275671567324577
SPATS2L	1.34017569375124e-11	2.91977275327067e-11	0.134055414185565	0.233947478891948	0.265448705899408	0.415216669686033	0.40116046847329	0.258099102951824
WWOX	1.35861589358191e-11	2.9577994780448e-11	2.22572317308422	1.88889170735501	1.98683848005633	2.07028592315554	2.23710899105027	1.84092493511898
ZMIZ1	1.3798392573342e-11	3.00182579550586e-11	0.586681134523079	0.779807041196109	0.890013120787242	1.06325488955019	0.859363969119176	0.850290616625645
AGPAT5	1.50433885160053e-11	3.2703018513055e-11	0.221106664144066	0.227349339885985	0.228019098361543	0.355598171642029	0.378655847001627	0.243301599264154
ST3GAL1	1.54900242673633e-11	3.36495820435119e-11	1.47255300925953	1.19137146107562	1.39505351555567	1.22900531740642	1.08112999545771	0.922084847041823
SORBS1	1.58870154763941e-11	3.44870089936196e-11	0.158483704888647	0.160423516088962	0.122112178405928	0.10094074627531	0.138449034934613	0.162106491624647
OPA3	1.6816141891566e-11	3.64775312181476e-11	0.312358175172779	0.269681453099872	0.41775828577931	0.554030002523043	0.399111167042078	0.29277293161779
AL592295.4	1.68951402740959e-11	3.66224138889362e-11	0.0844774050141005	0.0551067013341896	0.0536027982563155	0.0562085685052739	0.0438370480078963	0.0456174517062022
RTL5	1.87644405091623e-11	4.06449974927702e-11	0.0103849847287835	0.0109899313036509	0.00544733647886025	0.00551876841708327	0.00440621465047568	0.0057951679527899
PAPOLA	1.90396930248896e-11	4.12114567638304e-11	0.703096882309437	0.59584819644933	0.522867020623317	0.502274139034165	0.466234447510879	0.402969828631686
ERVMER61-1	1.95164994639206e-11	4.22130485881485e-11	0.0250931507772586	0.0563181366820246	0.0428990520522191	0.0339754438406531	0.0336835664022804	0.0383695679842905
RGL3	2.33587621594262e-11	5.04872380967426e-11	0.30791620485016	0.333147338216917	0.535232207162118	0.546745711056126	0.476825884646233	0.371058873293386
KCND2	2.71979913747313e-11	5.87429619324651e-11	0.0190583705233841	0.144020788943245	0.112799650622144	0.0574938134209479	0.0362868413454176	0.0682160728579602
METTL27	2.77871374411923e-11	5.997223908171e-11	0.00430410305559763	0.0238904221452512	0.0113781041275939	0.0129824668098342	0.0134915240772459	0.0258032546833527
AL137024.1	2.82097688517303e-11	6.08406229728188e-11	0	0.0097897215239278	0.00108954211943839	0.00217803148873715	0.0017334174481258	0.00457876941189867
USP38	2.91828366176812e-11	6.28940444346578e-11	0.109407837469314	0.0913116590513256	0.0743708402707206	0.0712621625507935	0.0772047224721236	0.0747861236196827
UAP1	3.55084560325767e-11	7.64719081821465e-11	0.1456384150476	0.325313898594122	0.264656368472438	0.275242231012779	0.314463012188216	0.218140279420007
SHISAL1	3.56382896238648e-11	7.6696462605161e-11	0.0533704931248152	0.0117834506237479	0.00335067467609297	0.00283356687678789	0.00244171375784484	0.00195757664252265
SLC5A6	3.65490920476839e-11	7.86001979520084e-11	0.0121489903364931	0.00913145297272029	0.0188614331902405	0.0320610675248923	0.0277922228419292	0.010965878474212
TSHZ1	3.67075269934167e-11	7.8884370329692e-11	0.233557629452803	0.25654866116064	0.206682063011565	0.228867456645949	0.235218844970615	0.219399853998797
ITGA8	3.83315126569014e-11	8.23153457199028e-11	0.0302948122455355	0.0846717936435015	0.0536711208925844	0.042073229607244	0.0343431305581513	0.0654230016944049
AC027801.4	3.94136756579927e-11	8.45787031287398e-11	0.0124288339324509	0.00148345523880738	0.00233296815943617	0.00506376563043538	0.0056569160202573	0.00343926171083704
ST14	3.94977545919434e-11	8.4698544514532e-11	0	0.0215722369450723	0.00677817697549058	0.00941157230933535	0.0057242532931806	0.0108986136631432
ARHGAP18	4.22628487961062e-11	9.05632474202275e-11	1.70450223273437	1.44401173428785	1.23280169821249	0.981355467250278	1.37542248419035	0.909537974657302
LINC00842	4.78691481320384e-11	1.0250352919066e-10	0	0	0.00620219425375355	0.0131384565432722	0.0140959550541973	0.00909578023678334
IGFBP2	5.41133309702263e-11	1.15791721048986e-10	0.017305141591941	0.0413487597143921	0.0488354501983156	0.0236506993289701	0.0239006293417315	0.0666834799283407
GABRG3	5.98853855734065e-11	1.28051430306642e-10	0.00529168800222916	0.0353360301554145	0.0183444864701247	0.0195370545495541	0.0145052656890856	0.0145279931467479
CCDC138	6.10172136384436e-11	1.30378661620606e-10	0.198231505075642	0.16334534114217	0.270033091985472	0.261326018534768	0.18153263565684	0.17938428140908
LINC00535	6.38584022544708e-11	1.36352460329831e-10	0.0509902177763691	0.0586872427320864	0.0515280441042635	0.0539322834671088	0.0412081500466078	0.0238549307025013
AL591368.1	6.51565756252845e-11	1.39025410295771e-10	0.141102100297154	0.0630089254063258	0.0947017714885933	0.123778519822974	0.113183911935864	0.075353917661356
CHCHD4	6.74969111164377e-11	1.4391665483249e-10	0.0194474774425091	0.00907407642429961	0.00644910864752673	0.00753256155526862	0.00723320117830722	0.0165553299897671
ZNF536	7.42929995898063e-11	1.5829474344419e-10	1.81957825267339	1.12591588769466	1.05230201141523	1.09151223313538	0.756344023465364	0.706405622403231
TTC38	7.67536878071287e-11	1.63421620597151e-10	0.101625094609989	0.131210908139493	0.133820562775974	0.165625119979799	0.238476584674221	0.156596772326028
LINC02476	8.3097422589006e-11	1.76803026785119e-10	0.109979171744979	0.205062176203856	0.412279058735945	0.360414029461398	0.13528222541678	0.250476475558432
CEP120	8.61154913153147e-11	1.83094595284156e-10	0.450493010710189	0.244166739745328	0.390607144128156	0.423150240643524	0.313773535432339	0.20372885322944
LINC01595	9.12102262114231e-11	1.93789432460531e-10	0	0.0161070705847376	0.0358057199863833	0.0603414637671659	0.103253980481249	0.0535853337065694
PDE7B	9.51175360712468e-11	2.0194805959925e-10	1.56782614784924	0.142416325473413	0.132816567690916	0.142543689915941	0.288681185401831	0.116309816218853
LMNB1	9.63877982825187e-11	2.04500279241553e-10	0	0.0354560425174428	0.0130100239257086	0.00985398135136155	0.00853786296683173	0.00951566812569853
HMOX1	9.73133654717095e-11	2.06318089339314e-10	0	0.00372017926216856	0.00352184542995158	0.00893422544829305	0.027214205015307	0.00138761071364829
WDR45B	1.12492169088774e-10	2.38330866713504e-10	0.914385325127833	1.01034441118512	1.29204590471664	1.32728131775385	0.685043337473339	0.892207852649025
GNL3	1.1905475935443e-10	2.5205665353796e-10	0.123323941576147	0.156126891907961	0.178341569630849	0.208137444029044	0.139248550542547	0.138497225458129
FMNL2	1.24882177683783e-10	2.64207710191361e-10	1.97417898594577	1.29185666772834	1.85206987728443	1.98297780179727	1.65078585125099	1.57512680582181
TENM2	1.26209947303323e-10	2.66828641233241e-10	0.0896932976138135	0.166085807905734	0.253202133677533	0.312635834711919	0.274881759989011	0.208951118235545
LNX1	1.31995061311453e-10	2.78862805587576e-10	0.0206249241259017	0.0284469347692282	0.021278050157994	0.0272381778750206	0.0404774411682079	0.00777703085757898
AC023855.1	1.3955221492488e-10	2.9462114340228e-10	0	0.00533415634863624	0.00390210541051207	0.000581254533001371	0.00195003076235708	0.0010139420410403
OTUD6B	1.39655853978515e-10	2.94632603330201e-10	0.0862541451281768	0.113521762499853	0.117036209922787	0.120490459419865	0.0907008111744054	0.0707451969346028
HIF3A	1.43988740115995e-10	3.03560239176377e-10	0.118141309568083	0.171153905618128	0.222240815079572	0.0972756843363611	0.0701651338731145	0.198944230505839
GEM	1.45939005024336e-10	3.07455769011943e-10	0.244665277873711	0.370682428463551	0.321424941362962	0.373319519864214	0.122796031140346	0.21339994318468
TIPARP	1.50651588820851e-10	3.17161239622844e-10	0.504759462685198	0.770305381235236	0.737456712508978	0.661454314106828	0.603160394452495	0.469106469997385
BZW2	1.54300460170332e-10	3.24615273850629e-10	0.174097596859516	0.247672396633862	0.303706984480712	0.31789985555341	0.304184968513991	0.183478443871325
AC021006.2	1.6086079808863e-10	3.38179673627112e-10	0.00293013193315435	0.019407979953527	0.00604596850363415	0.00580927594237249	0.00763787482961059	0.00722978709525779
CHD1	1.64920567580021e-10	3.46471780630295e-10	1.00771139807007	0.933911729135629	1.20336809473556	1.24368595280593	0.907008035715011	0.758582316597418
NPTX2	1.87116193205947e-10	3.92826157885122e-10	0.347857769288016	0.155409174133227	0.116654853049531	0.0542205583173642	0.0557483265384277	0.0644400395125649
CD74	1.95518741503107e-10	4.10179177978546e-10	0.0233451993600823	0.0365072985796599	0.0244354873788647	0.040595405771294	0.0888803030897527	0.0437652784919759
AL445472.1	2.11228134308582e-10	4.42826277376481e-10	0.251816450446298	0.26972976085189	0.233181722384735	0.358498216735781	0.360370161701202	0.208236495544096
SKI	2.31628736682354e-10	4.85255733273088e-10	0.38764310467759	0.4663906813758	0.432033744898636	0.403517798571615	0.378032463791867	0.287300208516444
C3orf14	2.37897349789693e-10	4.98040508980515e-10	0.0202749787405389	0.0044644879333642	0.00581143234894065	0.0125694923632843	0.0188132701801505	0.00246303717762053
TFRC	2.62845968463093e-10	5.49886963311911e-10	0.29184373005922	0.262004322416281	0.259234645940399	0.280651019686384	0.257459961426397	0.165210427684977
TLE1	3.11815092240339e-10	6.51878241617434e-10	1.57624661186949	1.00228308765866	1.15176133522816	1.2108790516455	1.04377255892149	0.77309862261489
CLRN1-AS1	3.67280646219353e-10	7.67299400179707e-10	0.130259220456902	0.0265973088765597	0.029834124958883	0.0571729243881512	0.0654062506370527	0.02228962918557
ATP11A	3.71813003741949e-10	7.76227565223276e-10	0.590088984861826	0.674695739311752	0.888279816534021	0.883758142984088	0.846722123011158	0.685806608384287
ZBTB21	3.74819418784296e-10	7.81959844473496e-10	0.558539050673286	0.618868874687997	0.67046457461765	0.579880527522859	0.490141054923489	0.422615023751063
AL606491.1	3.92808129206887e-10	8.18918962905255e-10	0.00775062056213821	0.0127226376932289	0.00756077570556082	0.0113447728801354	0.0084569013576687	0.00930521838300807
RAPGEF5	3.95943369785546e-10	8.24882020386555e-10	0.123362009077561	0.231848331621973	0.159039676425503	0.0983323365834112	0.0963237116078679	0.152076609773037
USP53	4.31442360568896e-10	8.9821449112192e-10	0.22182530461852	0.298492333421964	0.251741120864547	0.232271295118004	0.352029811576587	0.271635006150274
DLC1	4.64991236239663e-10	9.67388147516637e-10	1.31016267499949	0.486095853462055	0.778132776739345	0.729713508334985	0.404422176045855	0.636543559638084
CIITA	4.7903389153775e-10	9.95912456419439e-10	0.0137124771021313	0.040176327267907	0.0320889843462356	0.0385270326359377	0.102223115424663	0.0454358616504218
NWD2	4.89966154407089e-10	1.01793522383744e-09	0.015491710115829	0.0228704085795113	0.00855681107550529	0.00833565858036848	0.0109368909999768	0.00480946164933606
SLC30A10	5.08054329422409e-10	1.05478407492542e-09	0.328878393470684	0.0537398732998513	0.0954640186511968	0.0675733338185141	0.0565060812530509	0.0815809955581934
AC007563.2	5.12756671809305e-10	1.06381052242594e-09	0.122471754220562	0.0274342954954993	0.013204461108913	0.00890765443513175	0.00984240522075222	0.0200012821233257
GPX3	5.2131901011128e-10	1.0808272497124e-09	0.0244126775949687	0.00652860097413755	0.00433646284557971	0.00830069856310012	0.0253349513428913	0.0101930562451703
RPLP1	5.2842975325362e-10	1.09481302469673e-09	0.215745536023152	0.140489834746699	0.163809269153121	0.209479722540247	0.194795044966901	0.252121667095983
NEK6	5.84966752535285e-10	1.21111128889293e-09	0.0207206222651896	0.0274211525927208	0.0177062518259142	0.012401127890087	0.0102452246611132	0.0211505995802164
CELA2A	5.92062067837578e-10	1.22495600242258e-09	0.00681410108482978	0.0051852131849413	0.00384263892060457	0.00914615443076625	0.0136783516000392	0.0136583366084547
CLRN1	6.03310737660333e-10	1.24736885801585e-09	0.487688814489654	0.0156710469816701	0.042947199446628	0.056048875143763	0.0537867355072979	0.0465006207388184
CCDC134	6.49771847655278e-10	1.34250381746958e-09	0.488031829828142	0.849225547300243	0.696289847677327	0.587386403414161	0.548010379410709	0.418532111962973
LINC01170	6.61979922021403e-10	1.36678579908067e-09	0.00947563451242265	0.0468365880278362	0.0476271386114734	0.0582423282406523	0.086762733233383	0.0627485932506484
LINC00607	6.7167712175104e-10	1.38585375877106e-09	0.00471172190463449	0.0316393581863903	0.0238649419253919	0.0153197811168201	0.0116116329598429	0.0161685161601041
ABCC9	6.72937079530562e-10	1.38749913305271e-09	0.136190662925154	0.070869975911799	0.159086995702498	0.211708252469794	0.111744636200909	0.112025662790214
ARHGAP31	6.75804720128619e-10	1.39245478048479e-09	0.0245455849508168	0.0509104033463735	0.0345343133246103	0.0228605592683637	0.0223540681317247	0.0446274602521599
CRYBB3	7.39454436887189e-10	1.52255546373478e-09	0.00868605227666107	0.0131460798920759	0.00821155512245864	0.00755552473967415	0.00573350884495282	0.0100041945422693
CLEC12A	8.38728331798598e-10	1.72577846049094e-09	0.00705881544367743	0.00696609183318786	0.00453345457202545	0.0042173157530739	0.00255703530379744	0.010686922105642
RELB	8.91880638736193e-10	1.83388753681191e-09	0.177840106471155	0.142519514292045	0.154848543212943	0.0886178098937856	0.0879797889364518	0.0950064088305319
CD82	9.13850990439929e-10	1.87777600775328e-09	0.0282167293556568	0.0254708378198383	0.0209997519225758	0.0169419710107007	0.00849691798605511	0.018638571313198
APBA1	1.04395886882827e-09	2.14365270806626e-09	0.00278281529331144	0.0184154714632565	0.0187935396274408	0.0206042748771896	0.0321799911368432	0.029203862988526
GREB1	1.13467786933256e-09	2.32834036114753e-09	0.0599947034257491	0.158189249203625	0.180133423583523	0.0752046321963736	0.14666930016949	0.0795886556927941
AC113386.1	1.16986518060773e-09	2.39890330951688e-09	0.0212879943639371	0.0159378764584584	0.0177644155014868	0.017184754484986	0.00905187968526047	0.0105921593123526
CLPTM1L	1.4578960761122e-09	2.9874919592463e-09	0.140767247092845	0.134800601270462	0.135519607815401	0.116933927660568	0.107486340077888	0.177854450214838
PDE7A	1.49465879545835e-09	3.060734734727e-09	0.135003038228602	0.216981040152106	0.165954160870608	0.22490009192874	0.267749664755689	0.0961818052838758
TEX41	1.52767061474778e-09	3.12620180371306e-09	0.0313225717279512	0.0167039616615199	0.0221445492606112	0.0305541134013746	0.0328450837747115	0.016760813836395
CHRDL1	1.5831979205887e-09	3.23762355948609e-09	0	0.00347379902789734	0.0043154926543973	0.00277848087030594	0.00079685543661815	0.00981283803498109
SDK1	1.84255271779234e-09	3.76543470938489e-09	0.0739250958499042	0.0838645215253671	0.0809823928518355	0.0867986546724154	0.104136938018591	0.10139753529439
PLK3	1.95781911337943e-09	3.99826912194574e-09	0.0232077976630159	0.0367191786319554	0.0250023029307377	0.0205598748054317	0.0183873787691258	0.0321343429347864
CENPS-CORT	1.96586608459024e-09	4.01197160120458e-09	0.00223597350122218	0.00633560227362952	0.00669412053574523	0.00548095896203865	0.00804924183161037	0.00443229180388616
AC016708.1	2.17397654545412e-09	4.43367072492343e-09	0.0260973160371014	0.0167676302126914	0.0194691560891544	0.0229132165422363	0.0370612112709562	0.0215747296457692
AL139158.2	2.25476085354081e-09	4.59530065259675e-09	0.0320581449630586	0.0972692730646615	0.08357001735408	0.0635467041794967	0.10348761379026	0.0684506975003147
PROS1	2.2701827635246e-09	4.6235901497446e-09	0.0125718159560199	0.0424447887468465	0.0224611536725557	0.0170211620726461	0.0108961425164345	0.0223307959883021
BCL11B	2.32845154718053e-09	4.73904656821004e-09	0.0626865929542402	0.0570223349936205	0.0912848206669828	0.108798085816472	0.0265075921458713	0.085986566363176
ZNF467	2.60258196476837e-09	5.29338704698652e-09	0.00458170875857381	0.0095285497835838	0.00286816269221564	0.00271922205903616	0.00377166099463075	0.00327907818458791
COL4A1	2.60590202784025e-09	5.29654883707369e-09	0.330838210572933	0.112436611331976	0.266555940642352	0.222812847245381	0.244688461453157	0.202526499892322
PAWR	2.65341272441883e-09	5.38946389523122e-09	0.257526826623908	0.472902628436895	0.460055323328424	0.343984099029707	0.327189626067738	0.319337490950279
EFEMP1	2.65759397079148e-09	5.39430440620734e-09	0.00140683233976848	0.0103978679042471	0.00952734962060004	0.00467588073256592	0.0172807636870841	0.0157542010344938
JUNB	2.82283633301749e-09	5.72583434689146e-09	0.197942761721612	0.242159892691621	0.175888720919156	0.143600332336107	0.120763767439682	0.147823934758574
GZF1	2.93960065726824e-09	5.95864998094913e-09	0.0913367276050119	0.115948414445913	0.157429698642946	0.192920544536308	0.111823096414482	0.0984981328148778
LAMA3	3.03706321782265e-09	6.15205243313162e-09	0.0166523948483867	0.0424057860066723	0.0551938950363721	0.0655273496644774	0.0843334268974903	0.047167489151586
ARHGEF6	4.0062949044865e-09	8.10990871353542e-09	0.30667271367047	0.192311318272246	0.339483549173111	0.337859752059611	0.313429426286665	0.267916436074158
ARHGAP22	4.01960800583611e-09	8.13137155597324e-09	0.0269913413929347	0.025716205138017	0.0176556148566642	0.0206596127136226	0.0499057092696834	0.0354781145144423
AL033504.1	4.11029664184714e-09	8.30922501721119e-09	0.0142588869666849	0.012249431055363	0.0140270825150173	0.0129579348783745	0.0155298733442462	0.0144899332638052
GPR19	4.15621276625792e-09	8.39638942678368e-09	0.00140683233976848	0.00303369865660298	0.00318794529248084	0.00591342698825774	0.00977778163437997	0.00315446725441548
AL139383.1	4.47634811343766e-09	9.03704195175841e-09	1.28328649919257	1.21036223106725	1.32005453841406	1.67275259225767	1.4442255410087	1.18063133794764
PLAGL1	4.70765995267407e-09	9.49763272227452e-09	0.990270368275191	1.29152660659533	1.12690966907703	1.34307469204674	1.35121458668223	1.03466433911431
FAM107A	4.95454219943106e-09	9.98899636982069e-09	0	0.0242360206127799	0.0119856146750676	0.0131323447104921	0.00553856046379461	0.00604902651078408
KBTBD11	5.01454605332664e-09	1.01031821087844e-08	0.193024680166005	0.140610220663978	0.144181486919696	0.157848047402298	0.0656570696557101	0.0829523681880303
CDC37L1	5.26082249460009e-09	1.05922600562418e-08	0.120995415236395	0.150820087817509	0.183992923140444	0.167038981597205	0.192596713833051	0.115685960950995
HNF1B	5.2954689995455e-09	1.06548672023048e-08	0.00353950877876901	0.00429377305171663	0.00240933118630847	0.00398020279606537	0.00338510898460264	0
ANK3	5.63374090028348e-09	1.13278972525807e-08	1.05357654786309	0.207047103897351	0.21576957857969	0.216252820056391	0.318327247057341	0.179191938870634
BNC2	5.8596633527397e-09	1.17742733142794e-08	0.130208208230819	0.270304541469162	0.223819658448778	0.157228569633418	0.276004363789733	0.177575111367535
GREB1L	5.91134759580634e-09	1.18701758951934e-08	0.0367140681767594	0.085595827049008	0.0557880869981266	0.0522266628687579	0.0430641779188972	0.0536917462757058
SMPDL3A	6.38528346698972e-09	1.281327786018e-08	0.0894434714637499	0.14841104175515	0.121459287133999	0.119516608863127	0.111222295998809	0.0858520244399943
RAB40B	7.03996073106839e-09	1.4117568310966e-08	0.133108320569988	0.111266229552335	0.143512993260411	0.141500385216682	0.0925608574193451	0.130015840670711
S100A6	7.19910746604266e-09	1.44270690702258e-08	0	0.0194832620667074	0.0112765373113495	0.0279917859761473	0.0343763043293886	0.0427782217966695
ANGPTL4	7.64179218095230e-09	1.53039896814799e-08	0.00515869802476119	0.010342440713898	0.0079871372438673	0.0101776927454026	0.0229839309633618	0.00333729411587036
PTP4A1	7.76246316760142e-09	1.55352831906633e-08	1.13963607126661	0.621341534457794	0.772327782676205	0.529952548294504	0.446033930723193	0.451639614854294
SAP18	7.81939254548125e-09	1.56387850909625e-08	0.0415656243568682	0.030385486925758	0.0310441153676946	0.039692157653729	0.0443648783499916	0.0261123752230963
ETS1	8.07945751153851e-09	1.61481357839051e-08	0.0323101741010896	0.0456053035762977	0.0682822274961295	0.0622856860024911	0.0449471380512805	0.0823957356807926
TRHDE	8.08483331580848e-09	1.61481357839051e-08	0.00400461471521898	0.00855723987800636	0.0149298349364244	0.0118312118899073	0.0158541117766604	0.00938651429463477
SIK1B	8.3579733480775e-09	1.66825815330888e-08	0.00293013193315435	0.0204359001972191	0.0186723945026825	0.0282601189397654	0.0255154374300053	0.0135763579036252
GAS6	9.25112825907139e-09	1.84530483891052e-08	0.0418254977255061	0.040669805502197	0.0369524267961346	0.033788644711799	0.0307182381792195	0.0435172125370649
FAM95C	1.01792979492259e-08	2.02909593672276e-08	0.0529139213601708	0.0244551712243521	0.0168083130275964	0.00971205189252017	0.0119267978974512	0.00299604951633441
IGSF9B	1.04334070210366e-08	2.0783679324774e-08	0.00625171458899834	0.00558910708203073	0.00657748518356561	0.00273966888960392	0.00363857087881123	0.00927197809336044
LINC01446	1.05856230580866e-08	2.10729058886926e-08	0	0.015247462454919	0.0139299391265118	0.00898566176829466	0.00825786678818968	0.0158144414105869
MAFF	1.0734834213519e-08	2.13557709818016e-08	0.141693599790597	0.214230209322139	0.183342214263933	0.176656228516561	0.138860994949205	0.149233730969862
DNAJA1	1.13068533874808e-08	2.24788337723277e-08	0.162368531523152	0.174202463534782	0.248854964771305	0.273585831851157	0.254152433121454	0.333108981928161
AC124861.1	1.17085568641799e-08	2.32620335049932e-08	0.0153644451193332	0.0144480477762807	0.00510143243873138	0.01121574381047	0.0124611755060445	0.0110634296648274
HPGD	1.24389272797139e-08	2.4696745095395e-08	0.0187014630153846	0.0816235714648159	0.048153046909694	0.0590152736280964	0.0740103034850577	0.0484050744971087
CHRM3	1.24691904235238e-08	2.47404571895313e-08	0.0242464602353916	0.0301082610883515	0.0399147294384653	0.0426711947079867	0.0540429879789851	0.0332070196416803
KLHL11	1.26731295907243e-08	2.51284790298565e-08	0.0259383861110689	0.00452086854087269	0.013511178009824	0.0148255352472116	0.0203469082380766	0.0244525137942419
MXRA5	1.44459741815019e-08	2.86247837149971e-08	0.162834951413354	0.0954371012618784	0.228971185740508	0.239260988571775	0.0975964622084283	0.115471643761789
GYG2	1.47774333390662e-08	2.92622442357747e-08	0.0389941170376496	0.0323916407215318	0.0188428605876902	0.0124342488721113	0.0110521944291235	0.0184076390847386
PRR5L	1.51348816166664e-08	2.9950293436675e-08	0.0660224098535968	0.0254017464703451	0.0342342232827948	0.0377937883321747	0.0571907894711904	0.0234699267888839
MT-CYB	1.59605254360862e-08	3.15633330970722e-08	0.305930146171169	0.329755592353685	0.310661778824689	0.343828089049069	0.322591776403835	0.457397724541529
LINC02133	1.81205850186067e-08	3.58114328430962e-08	0.0605981480704079	0.047111498732061	0.0461612467366578	0.0720290683486313	0.0721800543667933	0.0544555891594292
GNA14	1.9162922976579e-08	3.78464574915977e-08	0.0268397331673646	0.0693990694388538	0.0587853604266908	0.0472224197772927	0.0377488503069954	0.0505816180358266
CLCNKA	1.97589066884525e-08	3.89978421482614e-08	0.0300202013811888	0.0237002136254559	0.028989013102375	0.026508147105416	0.0133026129249168	0.0242380376622155
CAVIN2	2.31183806513978e-08	4.55983839278064e-08	0.0194146828940166	0.0160511970631772	0.012621882471265	0.00985736517085413	0.0159720710589114	0.0133265823845976
FAM131C	2.37103340457825e-08	4.67352182242757e-08	0.0473292037918696	0.0287734873413023	0.0192153075598593	0.0185865350330794	0.0121920639531887	0.0214164125226105
TMSB10	2.41553051000361e-08	4.75810343401893e-08	0.00403357940254078	0.0187031134006043	0.0153872934614561	0.0213619739798718	0.0272694216943112	0.0249076555964978
CPED1	2.75651814801108e-08	5.42621682679347e-08	0.845598851531531	0.582911122706892	0.504752476085743	0.490786173320155	0.780320658775043	0.495040775363057
MUCL1	2.77401827023972e-08	5.45708512178306e-08	0	0.014130660411156	0.00142668387698037	0.00181740479621951	0.00180712638129418	0.000234432872456386
SNCA	2.89949339470081e-08	5.70018360688232e-08	0.00680585250359722	0.0284426937305125	0.0171535803286638	0.0199046862929599	0.0363935155173789	0.018224978756326
SLC25A19	3.06886429939891e-08	6.0292029457739e-08	0.082316528049622	0.0895094757646243	0.156851409315966	0.212867581650128	0.105107118734187	0.127735957275804
RGS7BP	3.15992910511096e-08	6.20404929013932e-08	0.107168260891383	0.0265209668030542	0.0249862684206226	0.012892311217712	0.0217367883635459	0.0165127580678018
SH3RF3	3.22970252931303e-08	6.33689181683395e-08	1.14870825312931	0.917763862055111	1.11436708555385	1.44642372319123	1.29248004802264	1.10749312327226
GABRE	3.36025027884444e-08	6.58872603694987e-08	0.0153231960828437	0.011505342859798	0.00694110074929651	0.00242713951820501	0.00743479434563742	0.0142718826006905
PMP22	3.37019572599723e-08	6.60391063226106e-08	0.0529360621306744	0.025874089198313	0.0247043399775429	0.0192424764972733	0.0180333353254721	0.0225778267607652
GRHL1	3.94278015745696e-08	7.72084887230476e-08	0.0120515832184525	0.0100138314684622	0.0201520559342991	0.009330970169562	0.00974356990851372	0.022123031083191
AP000695.1	4.1924869483431e-08	8.20447543707065e-08	0	0.00113460429609411	0.006864797818987	0.00488417290204143	0.0127692460804221	0.00449504792484154
DIP2C	4.21798309416779e-08	8.24898910202306e-08	2.17364453977455	1.79819194162348	2.01995944457202	2.13642223034282	1.89436945156204	1.64751125023996
GALNT9	4.55520551259349e-08	8.90268178357034e-08	0.0199958726131949	0.0193266688823473	0.0128950304316304	0.0174039975372528	0.00760956076751989	0.0142264309788206
AL117190.1	4.65758261656857e-08	9.09684104798549e-08	0.372743260474113	0.343085515813411	0.666864962837003	0.641647416720343	0.273799695806484	0.301410360905134
BMPR1B	4.7799672915922e-08	9.32979952815655e-08	0.0944961977953225	0.0937022312099459	0.13103156843023	0.139406609919866	0.124745019971437	0.0699135814101759
AC025437.4	4.97750510323131e-08	9.70904766560073e-08	0.0111978637884126	0.00144854791580785	0.00165216264703362	0.00342669753522987	0.00990916241111066	0.0017517028050365
FREM2	5.24255841859543e-08	1.02194121220184e-07	0.0410398762633145	0.0159625328526493	0.00631723094059426	0.00344258929636598	0.00797564946333849	0.00779162780410779
C8orf37-AS1	5.68535072905829e-08	1.10753585631006e-07	0.186329693946951	0.202935354273582	0.200398430302787	0.232548367482844	0.178247149263577	0.159802045680405
LINC00882	6.04343338942429e-08	1.17652823934282e-07	0.463166468179489	0.405130751860899	0.362534819600656	0.415217230276631	0.39302099386259	0.304107148868868
CENPP	7.00374492174721e-08	1.36259628827767e-07	0.522557023213406	0.449620770247732	0.389332518930229	0.33291077112059	0.399868896758123	0.317146348139313
FMO1	7.3064202301549e-08	1.42056128907743e-07	0.00995564466950852	0.00882938577205712	0.012279271177534	0.0143508702458137	0.00910907857536773	0.0126543541173408
GPR1	7.55292085836737e-08	1.46753643621128e-07	0.0147452476938264	0.0137653089309946	0.0160647741055484	0.0171539971610375	0.0381361841021633	0.0247702761943444
AC090617.5	7.74537353883425e-08	1.50395602695811e-07	0.0214707206453905	0.0481885852196697	0.121324290874041	0.0971762946418055	0.0382539314428961	0.0278084503828244
ALG13	8.6402079126672e-08	1.67662508007772e-07	0.499747786997619	0.503220020625542	0.569316463887981	0.540583211518839	0.412906542304731	0.369448207047582
ARHGAP6	9.00219907564749e-08	1.74573996295685e-07	0.031872416112686	0.0376817592963909	0.0314440201799161	0.0291900430733415	0.031559680764119	0.0366571843742738
SLC1A3	9.33424687553408e-08	1.80896257277792e-07	0.0701094233716992	0.0585798275455117	0.0536173517737613	0.060386556989931	0.0722119201859757	0.100556358826846
ZFP36	9.5599487702285e-08	1.85150718597066e-07	0.0782458925253478	0.0934394123810136	0.0510159180235066	0.0302220249737112	0.0517717566495844	0.0616287293251124
AL133346.1	1.02136033553355e-07	1.97682645587138e-07	0.0162460267796215	0.0181889569873964	0.00951849375814328	0.0052325833235584	0.00448918802833397	0.0140684528637625
AC099850.1	1.02832559091645e-07	1.98902435380358e-07	0.0129642241132003	0.0113358610725904	0.0114651640989946	0.0108321030666249	0.0241561750486859	0.0144011981946429
PLS3-AS1	1.10746163702793e-07	2.14071192724472e-07	0.0191414486407635	0.00651751580665638	0.0170726980844029	0.0161834691365832	0.0272687640398172	0.0168932900687963
PAPLN	1.14724027062698e-07	2.2161756676632e-07	0.0069723881032667	0.00664263683489935	0.0052185555974489	0.0044621626526238	0.0222623076849348	0.00832513258658728
NDRG1	1.16392168787715e-07	2.24695306539991e-07	0.230235881750057	0.372346923462627	0.494294922122421	0.51387157556388	0.339512221282585	0.318302038706704
TMED3	1.20932570970399e-07	2.33310426309451e-07	0.0399445557431473	0.0437476219759615	0.0379401935660628	0.032328778252186	0.0213817130543575	0.0338969337504382
AL354712.1	1.24967802305837e-07	2.40940492877578e-07	0	0.00979264779327564	0.00349059003236294	0.00218196012691737	0.00104440210016298	0.00355600682100003
GALNT8	1.28488113408551e-07	2.47568619284299e-07	0.00891967399282806	0.007520078113188	0.00676345167512088	0.00663698811075856	0.0052234958988477	0.00408517695903394
AC026461.3	1.29799362411327e-07	2.49934587441579e-07	0.00392757298858002	0.0250068661869397	0.0158525314062724	0.0150633951254691	0.0130290813843624	0.0112590370895077
TOB1	1.33608827195405e-07	2.57104863108541e-07	0.33647956643699	0.469883281176329	0.316914952028179	0.250871081742138	0.295111244887821	0.258090056148805
CDC14B	1.37728611629254e-07	2.64862714671643e-07	0.22947767967472	0.457961180457127	0.349915186690207	0.229488366859957	0.344213577238434	0.252792125986648
LOXL1	1.44847722794158e-07	2.78374867637715e-07	0	0.0135100006913006	0.0157457538782618	0.0146859745970305	0.00651542692991788	0.0159893132288692
AC112493.1	1.47900360387786e-07	2.84059591013673e-07	0.0907427658996518	0.154612009503299	0.129411547132662	0.148957778502333	0.0967159914275821	0.10927157368731
GOT1	1.50753831489084e-07	2.89354762934901e-07	0.749454391311727	0.383488295963254	0.747509405885471	0.645757851589057	0.338783134048661	0.315350974985844
NTNG1	1.51407443075611e-07	2.9042348416038e-07	0.00835663944398974	0.00696563521989733	0.00788187794817348	0.00855603232849171	0.00991503331587314	0.014036507250024
KATNAL2	1.51684165805575e-07	2.90768368956373e-07	0.164052559905607	0.0947395819522396	0.0893573736419692	0.103690483684088	0.111841878674131	0.0782045009585155
NPAS2	1.5841125009899e-07	3.03469827775843e-07	1.39511854012482	0.821711474476989	1.22041959564485	1.36072971197886	0.996742288298704	0.95935577224241
MTHFD1L	1.70792686124452e-07	3.26980254226775e-07	0.314904109860502	0.45393301376819	0.643226589944285	0.658590239862333	0.534939286309828	0.50127072094653
AP001636.3	1.77554967798373e-07	3.39709759818315e-07	0.0194378473288566	0.0227163418032391	0.0305087626286484	0.0317350425175578	0.0143213434834951	0.0175641479942947
AL133351.1	1.78756047259032e-07	3.41789765313636e-07	0	0.00254591478804525	0.00908202811626762	0.0165948803319999	0.0137493071370891	0.00318461667978108
ADGRD1	1.87856193766209e-07	3.58960879808043e-07	0.0983606779816505	0.00809531210731847	0.00465066064993923	0.00455099780611015	0.00460191948221932	0.00564042718531595
FOXO3	1.8805927090615e-07	3.59120186326194e-07	0.684747516426833	0.633308112679802	0.484973307901731	0.501255299017152	0.683409286500028	0.500971804861429
TGFBI	1.89117761847835e-07	3.60911759251593e-07	0.0420236993837374	0.0185173646988252	0.0150655526668276	0.0105302390963926	0.0130636650730891	0.0276755174690714
ZNF141	1.90682957302058e-07	3.63667432871058e-07	0.713739432008273	0.625179971867631	1.07669308759296	1.1957159419925	0.6741395865314	0.657435472906923
MAP1A	1.96208494858441e-07	3.73967906337563e-07	0	0.002130452567502	0.00645834315211959	0.00546391813350996	0.00748607695456103	0.00277605103573727
TRDN	2.06535431674764e-07	3.93400822237645e-07	0.00969353451187116	0.0173788878498611	0.0202142203838392	0.0224804478865337	0.0221680669635391	0.0267341340443762
C7	2.1224477964675e-07	4.04019250596605e-07	0.203284277088928	0.346018572083178	0.219844937875243	0.270624945627334	0.474970169253865	0.317286995024151
ZMIZ1-AS1	2.13640441789053e-07	4.06418088374864e-07	0.106533158807569	0.100345733090302	0.138822365184307	0.217712365816231	0.0980120971540582	0.162234221136023
TGFB1	2.14014126482724e-07	4.06870962894912e-07	0.121561550785345	0.121617715109372	0.151498495146341	0.113418297877629	0.0739977927261342	0.097848046653342
AC026765.2	2.1441128748602e-07	4.07367867294529e-07	0.301247705183291	0.360199409060447	0.340529409946901	0.341876059400169	0.287635408799556	0.258141681361254
AL591845.1	2.16933051275463e-07	4.11898198624297e-07	0	0.00761391166657053	0.00210966815611838	0.00129926371179456	0.00320812159893402	0.0030269367220125
AC021504.1	2.26920710815133e-07	4.30589584089436e-07	0	0.0390386857114736	0.043375013920719	0.0406309205717505	0.0519230713427989	0.0422000274612136
HBEGF	2.54921032781694e-07	4.83415359257322e-07	0	0.0103422804514416	0.0134605867282031	0.0132793467718982	0.0159350945237248	0.00837868474816564
AL391832.2	2.62295308098442e-07	4.97085233288266e-07	0.0042001386113257	0.0142222512431581	0.0115191476750201	0.0125584053968323	0.00749616004316432	0.0113425545152815
LPAR3	2.71831432069733e-07	5.14832257707827e-07	0.012341099365882	0.00259991307080328	0.0069786613806488	0.0284696004165358	0.0146903048528742	0.0182232910235289
AC004870.4	2.82857329869679e-07	5.35376649595606e-07	0.0042001386113257	0.0169299581827578	0.00810271356981454	0.0111543840248487	0.00398215127060937	0.016578133276007
NHSL1	2.90770699007835e-07	5.50007627379259e-07	0.177025274018901	0.219910040740424	0.201352978965562	0.168074717409925	0.157342471355791	0.18260069816052
PPM1E	3.1020214858778e-07	5.86393475591266e-07	1.60316133197199	0.923313088143316	1.23605048335848	1.34048428573221	1.29815556332732	1.14747884830289
NAPA	3.15012322357814e-07	5.9511144022257e-07	0.395528955746464	0.36819511952166	0.450357576493934	0.4876808832864	0.458550181930426	0.360264420093596
AC021739.2	3.17762010629635e-07	5.99928276833797e-07	0.0110183197951849	0.0218644445361093	0.00905163076638486	0.00711953097610717	0.00649511113400074	0.00346170021573212
PYGO1	3.45813061703315e-07	6.52477474911914e-07	0.151538519437153	0.124952752112248	0.103605141209934	0.109127051182111	0.0918991791486075	0.0868789136780056
FTCD	3.47389439329302e-07	6.55039797603963e-07	0.0161535712942581	0.0168502264840255	0.0116215423123382	0.025912260865761	0.0352955498224146	0.0200083575556311
LAMA2	3.57318701212865e-07	6.73339261079519e-07	0.215538218886373	0.251149664430923	0.219412056055002	0.192822480726842	0.198017996607568	0.369458956473058
TOX	3.66497870446238e-07	6.90203145849789e-07	0.0126360055747962	0.0253116910733399	0.0119743908896547	0.0126952097439096	0.0186133571166506	0.0169244974843532
ANKRD37	3.81066155461258e-07	7.17188498358704e-07	0.00140683233976848	0.0389204186720782	0.0292311503722518	0.0195975769351529	0.0266507507068397	0.0231480566766864
RNF150	3.84646482392801e-07	7.23473007635363e-07	0.855084925296652	0.92819917031669	1.31529798312169	1.45436999095629	1.22323221779999	1.15660827968267
AC093249.2	3.85415756357744e-07	7.24465707439369e-07	0.016221387761778	0.0146977256659706	0.0157968663973236	0.0144248706215705	0.0153800902689485	0.0221738946110951
NXT1	3.92543662336711e-07	7.37401995623126e-07	0.0447817091772539	0.0141743593123356	0.00931814239215354	0.0106287254290624	0.00813271491300915	0.00877391436716118
FAM107B	4.05029062309214e-07	7.60379966788261e-07	1.2649496009998	0.330941838373651	0.531940006078139	0.660469371916283	0.658742913764791	0.422108940154105
PLS1	4.16631499631383e-07	7.81672607188335e-07	0.0330405157434503	0.040389037450705	0.0566185200558392	0.0848177758622024	0.0709450410514311	0.0595463704745388
LINC01115	4.36167144482305e-07	8.17813395904322e-07	0.165382341667936	0.239381120874461	0.291254024695605	0.224530968127647	0.1639751369212	0.154934690753709
APBB1IP	4.45492389684364e-07	8.3477649534859e-07	0.0129607410825207	0.0215688769347156	0.0325016646963162	0.0352520056371565	0.0614724497876509	0.0491992271730541
ADGRD2	4.49566803302262e-07	8.41885399442437e-07	0	0.021622709432953	0.021876572325906	0.0221954656213602	0.0133197588951308	0.00937530643696247
MRC1	4.61901305471288e-07	8.64444115042959e-07	0.0378098467518794	0.0589256686877311	0.0484360016361687	0.0559393069460431	0.0555342722629184	0.0904071675243448
AC010609.1	4.65892690567598e-07	8.71370368892017e-07	0	0.00257440808127432	0.00324531403540649	0.0027022287513224	0.00225336825991499	0.00224770283863236
TENM3	4.73129488531748e-07	8.84354184171491e-07	2.94863591387464	2.12537302476031	2.37214698074155	2.81465855297628	2.44774392570972	2.27728729975477
CENPT	5.03274244438152e-07	9.40113781640383e-07	0.102094836131297	0.0922501136169074	0.10619687406423	0.0809698358100504	0.0617155537667355	0.0763331766639248
AL354732.1	5.11168707298471e-07	9.54266410638091e-07	0.00995217449052992	0.00570733600866699	0.00590014588323082	0.00369903309296766	0.00541338857681307	0.00548265114740391
RTN1	5.24038469111505e-07	9.77683711028927e-07	0.155196270093996	0.0341607448129667	0.0344850881856718	0.0348235150258753	0.021515947861549	0.0228671546950555
SSSCA1	5.32604801393406e-07	9.930481070107e-07	0.00284782945897483	0.00396091602771572	0.00597814237185763	0.00389502565339735	0.00343467638119734	0.00563950301062296
NRG4	5.38044452182036e-07	1.00256730220255e-06	0.156274429466693	0.0239396256134456	0.0407853946265017	0.0591638008696468	0.0451289218498185	0.0302820808203029
CLCNKB	5.39459798655675e-07	1.00458063064371e-06	0	0.00586442008005538	0.00278641309967538	0.003927860720069	0.000339099764248455	0.00262795981872385
KCND1	5.65613540943646e-07	1.0526306593244e-06	0	0.0034720203807058	0.000915578202301362	0.00164701572285119	0.00181560964608701	0
ASGR1	5.68318110510973e-07	1.05700826505451e-06	0.00293013193315435	0.00897123474345534	0.00922028563741566	0.00774397148574456	0.00130232690967733	0.0055770888505539
LIMS1	5.96907433039697e-07	1.10949336996226e-06	1.65892136453936	1.5093674842029	1.4943228049488	1.22066011137596	1.27226167027486	0.972884696371074
CPEB2	5.99796964354613e-07	1.1134844635296e-06	0.518963200034416	0.2570039926049	0.296305556457161	0.223350468476896	0.236872974909494	0.153799009055233
ABCA4	5.99479673713524e-07	1.1134844635296e-06	0	0.00253508608990543	0.00233659084630477	0.00244479011876349	0.0052742311646968	0.00597029561324709
JUN	6.24805363659291e-07	1.1591936245998e-06	0.127425210430562	0.157524255187279	0.126120001673076	0.139162411104848	0.189645320346578	0.29269924485941
PGRMC1	6.35675020092515e-07	1.17863106321233e-06	0.0396168373733095	0.0224891665637187	0.0242038274201259	0.0482532107190686	0.0374040723264616	0.0320789154829507
AC002066.1	6.39395500753702e-07	1.18479709837005e-06	0.0297125917779856	0.022756270560448	0.0235216080491548	0.0301701329073888	0.0420862665093921	0.0301204345962652
AL356441.1	6.58472496088329e-07	1.21939351127468e-06	0	0.0041356668363679	0.00204929148872426	0.00316191551291099	0.00440385444424667	0.007876406091789
PTH1R	6.83846755137212e-07	1.26560164430082e-06	0.0509369145521373	0.0285558659285333	0.0182981275277802	0.0197962896184383	0.0211131146893764	0.0302913478090442
ST6GALNAC3	6.97885391393233e-07	1.29078679049303e-06	0.114850641213209	0.097574285648897	0.10408516647085	0.0872948048642877	0.0909781082371981	0.14461203159319
YPEL2	7.12802258752846e-07	1.31756424908105e-06	0.440775002629902	0.481334172587335	0.441467286975327	0.410568185487206	0.50806356554865	0.43798233659486
AC003005.2	7.27904440452839e-07	1.34465105994983e-06	0.00378006072901889	0.00110658733344368	0.00432572859864518	0.00413943794891463	0.00362131144044833	0.00480452932069674
NIM1K	7.48616980844261e-07	1.38206211848171e-06	0.0445848386857477	0.0442881594529721	0.041372966005611	0.0671234496006926	0.0669028565100314	0.0555173917844886
MIR4713HG	7.77292183741656e-07	1.43411842018756e-06	0.0179517994074285	0.0108681363967102	0.0120196288022815	0.0101805275006458	0.00747027920781128	0.00722295703225061
CYYR1	7.87526667013604e-07	1.45210817519411e-06	0.407659095176588	0.522237852371455	0.827796778558967	0.905692320514784	0.730329769388086	0.669041009828117
LYZL4	9.21757021193676e-07	1.6985694493741e-06	0.00140683233976848	0.00432135643276998	0.00303564119690778	0.00175409785728321	0.00371649147605941	0.00568082723946118
GAN	9.77738637279798e-07	1.80062364139926e-06	0.207184338915316	0.209807839848095	0.22176010365153	0.228341473958174	0.210209597630629	0.167909657254446
HNMT	9.78821271896068e-07	1.801511543367e-06	0.041542731656267	0.0236501798275272	0.0117956646601249	0.00691705500906106	0.0103894652019645	0.0189915189589322
PPT2-EGFL8	9.98837368099748e-07	1.83722385303448e-06	0	0.00685810439420038	0.00761756319558638	0.00754782251067388	0.00435609546153966	0.0227942128309879
DPP4	1.08167711362074e-06	1.98837704709696e-06	0.135858577849465	0.0454503394844063	0.0761014191629505	0.0948540874819352	0.0931513740091509	0.0764629403555874
KCNMB2-AS1	1.10595425099885e-06	2.03175918738308e-06	0.138196531953986	0.0723671980377244	0.063645583880584	0.0387355833608177	0.0382723005450623	0.0274767019004232
TNFRSF1B	1.15520084623553e-06	2.12093178623415e-06	0.0428339603928297	0.0348394793425938	0.0200647584217272	0.0126417961945718	0.0182214644322304	0.0224689859544464
ASPG	1.1660346651623e-06	2.1395131470868e-06	0.00282589576766278	0.00968624711710983	0.00331802420157967	0.00161724583615089	0.0023123814028045	0.00479649028600435
SIPA1	1.24408046583973e-06	2.28132114762786e-06	0.00625171458899834	0.0209420485361308	0.0196542657169473	0.0175141948528314	0.0107905870912074	0.0276611171988718
SLCO1A2	1.29170174601221e-06	2.36719929018731e-06	0.0149992796554547	0.00286077040074644	0.00576549382044439	0.00658954117403627	0.00532413705402101	0.00567326250865908
AC108047.1	1.32302590136601e-06	2.4231243614762e-06	0.0177277193323265	0.0179168801117364	0.0157180387295492	0.0109697821805922	0.0115187271934761	0.00698865314574162
AC093305.1	1.35843233295305e-06	2.48645332450223e-06	0	0.00844358067276031	0.00152751758195683	0.0015603254622088	0.00333594269136367	0.00462551084763704
CNTN5	1.5549415886229e-06	2.84440534504189e-06	0.0719074378276909	0.0724379441206733	0.0646844172703337	0.0563136291144637	0.0538156001160987	0.0534512336277282
TNFRSF10B	1.5893677072289e-06	2.90560823990658e-06	0.387630403902798	0.488657782836853	0.506736563246196	0.398933826839479	0.448406018714962	0.372391240939616
RGS5	1.72772612994721e-06	3.15662508516543e-06	0.0669712105802934	0.0512585315059195	0.049754453530672	0.0564864056709885	0.0982458638917872	0.0610256916331278
AC092546.1	1.74038803393033e-06	3.17782355556361e-06	0.00694870185729765	0.00320430083975293	0.00361752706222357	0.00707544022680974	0.00582595579613622	0.00574517408532982
AC107419.1	1.76117442172069e-06	3.21382193744651e-06	0.0641838858883454	0.121301709799538	0.0962010201669772	0.120221035373904	0.0827689619738159	0.0810283762785731
GJC2	1.84943221494813e-06	3.37282470811209e-06	0.00556421467127285	0.0360417457469311	0.0278841810679522	0.0224660619193625	0.00326766435735092	0.0200988461503593
ARHGAP28	1.88175326490261e-06	3.42968395790268e-06	0.324870742898483	0.0530000248849485	0.125488949976558	0.183086652148835	0.158449240497454	0.131224437875277
NUPR2	1.88626879192955e-06	3.43582657910665e-06	0.00797300885762123	0.0033666263616986	0.00247652674987058	0.0039333094112953	0.000402670245345349	0.00793282873996772
IFI6	1.91612686053826e-06	3.48809501311576e-06	0.0147625768792796	0.00766976798302988	0.0059671333449521	0.0058951080820175	0.0117066084178855	0.0086236596398464
PRKG1	1.93830134448579e-06	3.52632142720277e-06	3.46499504094711	2.84347428989367	3.01274875877727	3.18263118371909	2.64650671391354	2.81933354946995
TIMM8A	1.99834046061487e-06	3.63334629202703e-06	0	0.0016156573527045	0.00294558271116617	0.00506450641716359	0.00565547865614343	0.00289397593444434
CDC42EP4	2.09662995167512e-06	3.80974552091178e-06	0.16029406384683	0.254983350271454	0.187964121315362	0.201291987263298	0.190661236152547	0.18727517005819
AC073332.1	2.2645320142374e-06	4.11234627282821e-06	0.0378709412227407	0.09420289575006	0.0835252643621405	0.0779485190801561	0.0794157220897321	0.0783998667033905
ADCY5	2.32615344400664e-06	4.22169409075615e-06	0.0620677290905922	0.0282060152339017	0.0155283385854116	0.0292699210354438	0.0640077033260867	0.0360008243777949
NCALD	2.35202959570705e-06	4.26607544565971e-06	0.0538808080848625	0.0291396556131791	0.0372927790118006	0.0287380492171468	0.0256054830581097	0.028031391768477
NRIR	2.45037562313667e-06	4.44176850115409e-06	0.0179270940556299	0.0038477577339515	0.00703357951228367	0.00508589808700329	0.00341937236658204	0.00861757617279557
CNTD2	2.45950270733201e-06	4.45562084661596e-06	0.0144542474346318	0.0081536470937944	0.00509778441280917	0.00300919162231095	0.00158905325340614	0.0111080639788659
EBF3	2.53589424056814e-06	4.59123881816803e-06	0	0.00265066659984985	0.00146845982211465	0.00257713279391143	0.00360608231300177	0.00370697732881301
ADTRP	2.57213768420788e-06	4.65404888578023e-06	0.00491493740068787	0.00210883258471269	0.0045692070625055	0.00336333180620696	0.00850547903105834	0.00944901661027227
RBM38	2.64754085784096e-06	4.78759648795834e-06	0.0332477981796692	0.0142782476060117	0.0251992363923075	0.0189585408505827	0.0249481842341014	0.0317503002595282
COL25A1	2.66736357623676e-06	4.82053658356041e-06	0.198014812311915	0.0543695464327623	0.0473811350760204	0.0417423975248931	0.040257177866727	0.0454397495915489
CXorf40B	2.71427469015788e-06	4.90236247469817e-06	0.0434627272409403	0.119931491379464	0.166104276679068	0.223597109167476	0.0816776023468529	0.134469084455376
ADAMTS3	2.82960415609517e-06	5.10758872941367e-06	0.0896838218186067	0.0826264186941911	0.115995491489687	0.134176451006554	0.112865310420035	0.10035173959882
RHOA	2.94528054099346e-06	5.31319400058953e-06	0.363072674266222	0.359836457721997	0.427335971978529	0.433575449234948	0.46674228652897	0.339738932916388
AL359232.1	2.99273611406573e-06	5.39555789795504e-06	0.167425509831775	0.252827565221059	0.250305215384468	0.276345115510877	0.311547826972767	0.171837415996268
SCGB1A1	3.02090679015741e-06	5.44307529758092e-06	0	0.00125472933517622	0.00184714112741904	0.00263220246419055	0.0010898146208823	0.00199858954558703
P2RY11	3.08270532391175e-06	5.55109001904877e-06	0	0.00788944407123622	0.00987368993696655	0.00671587093490314	0.00560970954382485	0.0201650339736956
AC006581.2	3.20309353489437e-06	5.76441547971393e-06	0.0254433357952163	0.0328720484406718	0.0349981532579947	0.0430162770118448	0.0437596239794658	0.0427100029150358
TTK	3.24784416888188e-06	5.84144634690985e-06	0.00293013193315435	0.00407524904915864	0.00357263953012722	0.00220764178090518	0.00427289649859791	0.00229557874252426
FAM19A1	3.27330051574049e-06	5.88370374309255e-06	0.111528227212075	0.0735580429708066	0.0931673380803465	0.146812599748579	0.146737195338026	0.0835006144262695
SERPINF1	3.39840777469841e-06	6.10492414616481e-06	0	0.00238067143998652	0.00676767609041401	0.0061217809864294	0.0049826165503174	0.00477879771832903
GABRB3	3.43395902593449e-06	6.16509699449639e-06	0.126959079201048	0.0522614906029257	0.0467055708621166	0.0513297665166846	0.0797318078883955	0.0323374097045701
LINC01762	3.43866995047709e-06	6.16986235133449e-06	0.00567326989681872	0.00282934107831522	0.00197696136938283	0.00497626135351938	0.00330652950874582	0.00599119277696824
RPS23	3.54414856314492e-06	6.35531720826943e-06	0.0707556473259842	0.0575397577940681	0.0659957879622613	0.0732087781074465	0.0702017961514556	0.0800971888026716
SRCIN1	3.71927632490124e-06	6.66536975788752e-06	0.00458170875857381	0.00302851305938099	0.00470510426863093	0.0026717286004855	0.00298375642524126	0.000831381463772608
MT-ND3	3.80817486893539e-06	6.82061170555593e-06	0.212163489304532	0.269122439297888	0.278849536836055	0.266936552544934	0.260754483161109	0.373152041246873
CASR	3.84212662203775e-06	6.87731495591482e-06	0.0142584905182155	0.0137933492621312	0.00930666371269797	0.00846112481589051	0.00948066520827747	0.00360478655873015
AC024901.1	4.1768501794826e-06	7.47200389889553e-06	0.0635199583894296	0.0317834211236359	0.0415266324118734	0.0609929536344943	0.0442300864710864	0.0241371755428028
PLAUR	4.26086499550157e-06	7.61775624940686e-06	0.0468837484095315	0.0252819847656603	0.0263219458351028	0.0202406659580843	0.0189334920934709	0.0258936993557495
EIF4E	4.53631574363645e-06	8.10538846391266e-06	0.251678052503918	0.261707668827313	0.280556186772499	0.271287530668299	0.286338394091898	0.167896104032203
HS3ST4	4.78253168172828e-06	8.54023514594336e-06	0.0332299153641672	0.0380077366673377	0.0269061517236397	0.0284893433402512	0.0243885841151693	0.0353124421503278
LINC02360	5.07729582124978e-06	9.06120610574023e-06	0	0.0189340666376561	0.00497195976611716	0.002116454616947	0.00105070700512229	0.00114182107556109
PRELID2	5.28734464226887e-06	9.4304601229528e-06	0.21996925230695	0.346529219582187	0.308514029264482	0.338511092595952	0.483109588564834	0.273370299258351
ZFAND2A	5.43066888328058e-06	9.68033669033971e-06	0.0152452210750195	0.0176603232542559	0.0173038485236748	0.0162519155313121	0.0170534798955264	0.0935127565369201
LINC01725	5.58497402521315e-06	9.94947866724432e-06	0.460229242318834	0.378964024057676	0.298739341531757	0.288077447669141	0.38996019457017	0.195961463639445
PRKAG2	5.70991930193227e-06	1.01660284307399e-05	0.104131490102904	0.157444284297122	0.129181469862743	0.166104050145457	0.222423534713524	0.177921589845459
GAREM1	6.00387808681826e-06	1.06830570939827e-05	1.58312247012215	1.09829028003005	1.35032375176324	1.4995080137321	1.46609329766999	1.01480182899775
LINC01197	6.55628014122494e-06	1.16590636773413e-05	0.00537393591093471	0.0105355941959312	0.0082369396363672	0.00515434745440998	0.00592730329736276	0.0250570178173811
LINC01684	6.68796083478979e-06	1.18861863177544e-05	0.00316991665803751	0.0138802863598335	0.0102645727926505	0.00846563865446122	0.00849961931495227	0.0280289906807296
ANP32D	7.04111056433508e-06	1.25064130805241e-05	0.0079750331757984	0.00899510017136198	0.00911552013193815	0.00939730276980632	0.0046798554659541	0.00497066562186335
ZBTB3	7.0828501378206e-06	1.25731067535277e-05	0.00550880998501491	0.0142385099675694	0.00659329530677066	0.00691574386151607	0.0069604227282578	0.0123914768871799
PELI1	7.63602458225186e-06	1.35470572127472e-05	0.0977885560321494	0.0721745787463446	0.0637872882445408	0.0585592036296137	0.0581401814404632	0.0964949578234908
IL7	7.69045301323756e-06	1.36355549880099e-05	0.0303585215972302	0.078260543651749	0.074441706504551	0.0795364757007169	0.0604413099418465	0.0625624371654944
DAB1	7.76010193833744e-06	1.37509189692926e-05	0.650399053434588	0.586463155691449	0.549872677181684	0.608449458183838	0.612351139253633	0.480421151219242
MARCKSL1	7.81462359066645e-06	1.38393570082641e-05	0	0.00616186663984313	0.00978683634139559	0.00390896703580581	0.00364598528989522	0.00402689591962822
SCML4	8.07505631443281e-06	1.42921350697926e-05	0.00467899363590172	0.00790244882139489	0.00548041399973118	0.00526989367344644	0.00444243072392849	0.0048403125431727
TLR2	8.29977591784138e-06	1.46812074018421e-05	0.0232783785767133	0.0242802416508384	0.0191405618259411	0.014771373828664	0.0186526882682196	0.0216589859901052
MYPN	8.42893441526805e-06	1.49008858254591e-05	0.0097069811260021	0.0354840091169366	0.0500605787739965	0.0641744857090828	0.0594414896461895	0.0458134103766865
BDNF	8.48110506667114e-06	1.49842845700903e-05	0.090663312604673	0.0178204563469084	0.0168063209046925	0.0127883704350497	0.00809342259637344	0.00774479182902676
MYCNUT	8.58615813820781e-06	1.5160961986241e-05	0.0129107517396675	0.00779382136494927	0.00420572517772561	0.00354077626762395	0.00325339377203132	0.00123610125384069
VWA5B1	8.63357048005312e-06	1.52357126118585e-05	0.011604286971075	0.0126826398701435	0.00552794404651041	0.00245586925037917	0.00782915974040315	0.00301711964198873
LY96	8.82342046300396e-06	1.55615881181728e-05	0.00430410305559763	0.017151617954569	0.0201021169261687	0.01631178503164	0.0249774706874466	0.020540160996679
PDLIM1	9.13570727118507e-06	1.61028917823474e-05	0.0167183476407441	0.017346281604515	0.0211192039265217	0.0214839712215728	0.0355349838603398	0.0254916030614154
ARHGAP25	9.38570550815464e-06	1.65338323690334e-05	0.0501589504996809	0.0292692146668663	0.013770626055236	0.0168819615274383	0.0313656044942297	0.032283505813552
AC007611.1	9.88657186820727e-06	1.74059363876888e-05	0.00452126291489885	0.0115061177951518	0.0126163225532902	0.00847795842875346	0.0204788270278339	0.0120118200248021
NFIL3	1.00170879265275e-05	1.76253746507815e-05	0.383102606386108	0.411202880513414	0.490728406250982	0.519716439480373	0.524659014559861	0.368926569165158
AC012574.1	1.00444164323622e-05	1.76631004086088e-05	0	0.00422538550651727	0.00225065107337315	0.0040430856493359	0.00393157497566694	0.00275708017352162
SCN5A	1.0241108359771e-05	1.79984329697206e-05	0.0210011489792304	0.0140171542856477	0.00537354784516569	0.00367801917386786	0.00254762550942506	0.00329569410737006
FAM83D	1.0610723962506e-05	1.86371029786405e-05	0	0.00273604736031942	0.00317039254364072	0.0031018940092226	0.00355741576529379	0.00496956993777565
KBTBD12	1.08738810166577e-05	1.90881468987554e-05	0.0227315631268556	0.0303792954021949	0.00948868926408653	0.00915537017328985	0.0307646511907913	0.00663407317638777
LGMN	1.12720887150399e-05	1.97755942369122e-05	0.0499476010110442	0.062082888831512	0.0499917537050403	0.0551954945204021	0.0672595631714636	0.0548069971997745
AC136475.1	1.12868395639572e-05	1.97898998783587e-05	0.00946379537329761	0.00530303578219809	0.00273687511301193	0.00358731176295041	0.00286720273347331	0.00196338153465138
MEF2C-AS2	1.21039150275558e-05	2.12101314735207e-05	0.0901088401681979	0.0529944617491361	0.0457903323512426	0.0451296405763356	0.0245729842032328	0.0336181273944636
FSTL1	1.25448925892271e-05	2.19700395608181e-05	0.686911676343736	0.738084353808092	0.6167187693564	0.500284507784206	0.713446154134801	0.441437906905385
COLEC10	1.27560203720354e-05	2.23267567771915e-05	0.0192460177414556	0.0113933933154139	0.00943407301902617	0.0135839555387646	0.0121252076006422	0.00775259070632689
AC002070.1	1.29564473293782e-05	2.26643393516819e-05	0.0686100993254274	0.0632904886318966	0.099789996031352	0.0713946261477624	0.0592031387428331	0.0858678263353241
EPAS1	1.39899878798658e-05	2.44580207689961e-05	0.0833614956512122	0.0797843735409821	0.0833508332794162	0.102607344575107	0.0905921891004492	0.0971196748936778
SELENOK	1.40934178271139e-05	2.46244924177879e-05	0.0555528304305434	0.0876824607738316	0.0825881288286681	0.0821704736854074	0.0574083241511153	0.0575335245440401
AC003666.1	1.42004288100067e-05	2.47970235331898e-05	0.0282661706716854	0.00790678957484655	0.00605750818562866	0.00518900674336633	0.00737777275528393	0.00723167407973273
ATP5F1E	1.65405459725505e-05	2.88665723779241e-05	0.0699587701274157	0.0380960011630948	0.0428277367034427	0.0485752235593239	0.0521869441233039	0.0437802377961257
IL1RAP	1.70637617288791e-05	2.976237510851e-05	0.00342552407600364	0.0646085609378208	0.0462826156246328	0.0604778059580715	0.0792536280654253	0.0535421834553724
AL138828.1	1.72000481359256e-05	2.99826521834844e-05	0.256607639380152	0.0192618197785382	0.0190865496955785	0.0255713566599942	0.0466152377060292	0.0215282660158333
AF127577.3	1.72288223649945e-05	3.0015369973858e-05	0.0155002553873504	0.00320167618408224	0.00258102892992223	0.00132616481829904	0.00332182638547989	0.00669810402258186
PSMB9	1.74736934811397e-05	3.04243066996048e-05	0.00451763420577828	0.0128341278462774	0.0123049407337683	0.0136150112600992	0.021411379106526	0.0153005861386545
PCOLCE2	1.83471751230274e-05	3.19266388451754e-05	0.019212473308423	0.0159769636998211	0.0138304287788303	0.0125635943232516	0.0169448899055822	0.0135237763188862
ERICH6B	1.84940159624572e-05	3.21635060216648e-05	0.00332087216394572	0.00215574965599278	0.00254337165155085	0.00192230333052616	0.00282002596621487	0.00212411917131058
LINC01396	1.90565222537336e-05	3.31225763390502e-05	0	0.00635656832388957	0.00426287239522305	0.00389565341090349	0.00122202024683043	0.00073853849083865
CCL26	1.9572175544808e-05	3.39991468641714e-05	0	0.00625386303264587	0.00740101957573705	0.00958570767961668	0.013710297811436	0.00804431759313171
AC011700.1	1.96035374782617e-05	3.40339192330932e-05	0.022271109776573	0.0127039096443614	0.0203953088469932	0.0270237539790176	0.0407782013792895	0.0241756051363614
AC245033.1	1.97789703093239e-05	3.43186298021814e-05	0	0.00179060215761711	0.00139053074551783	0.00186365177137311	0.00199288848165913	0.00276160453297282
MGP	2.03882874616473e-05	3.53554117832035e-05	0.0432587761024316	0.0556104575447432	0.0412047742651107	0.0335521527970044	0.0403981034423311	0.0460675216278036
ALDH1A1	2.06862774286823e-05	3.58514340185135e-05	0.0645139970036699	0.112883209377075	0.0810149340988943	0.0756003304572155	0.0954837695576148	0.0889701564228054
PRCD	2.08577086149799e-05	3.61276708111661e-05	0	0.00245391782242105	0.00401507845748852	0.00189565360952031	0.00611199107602255	0.00270059504939891
SLC6A13	2.19298692427399e-05	3.79628434669474e-05	0.00712221128820232	0.00593800266996469	0.00528637308819328	0.00429522736885825	0.00601972300717262	0.0157127413296507
AL360181.1	2.21132587308185e-05	3.82582330983019e-05	0.0164080293753345	0.0113403377250077	0.00474423023093764	0.00394984764087886	0.00181255232105311	0.00378270590841815
FAXC	2.23798427999499e-05	3.8697134524409e-05	0.0105767422807607	0.0139128711438402	0.00186905386168701	0.00276724447158263	0.00520544232840301	0.00287525505880448
BCL2	2.279131351936e-05	3.93632357847323e-05	0.0167685046896924	0.0321934576328358	0.0201799235390237	0.0186421761396275	0.0237450588824325	0.0411503742155817
AL354836.1	2.27847681668623e-05	3.93632357847323e-05	0	0.00786314232589968	0.00503751447631485	0.00647562135558747	0.00722264550775337	0.00349999539870947
AC022915.2	2.37755370950945e-05	4.1039477149185e-05	0.409719196486452	0.176354213539008	0.121179436339143	0.172236788274777	0.189388266320484	0.157345498118844
PRKAR2B	2.42625249871208e-05	4.18559948023935e-05	1.25547870111409	1.16487294508039	1.45648249160074	1.31261036899105	1.1626437257821	0.821490956483767
SCLT1	2.54485214040729e-05	4.3826385885315e-05	0.532718178280515	0.48846057028851	0.590995060422437	0.657925809110441	0.51311740001415	0.341748524663991
SLCO2A1	2.54396647469859e-05	4.3826385885315e-05	0.0452470517822461	0.0416443679400161	0.0355193056570719	0.0358819366443945	0.0378141521884243	0.0697159554516168
STARD8	2.54433905118027e-05	4.3826385885315e-05	0	0.0102784702947839	0.00398253544842222	0.0034763986586811	0.00501368241481176	0.0114651915316495
PTCHD1-AS	2.55798362822847e-05	4.4027256940249e-05	0.0815753285959084	0.0400388967615874	0.0418640214027989	0.0469162848077269	0.0711664311815341	0.0311309034224257
AC013652.1	2.60186059307978e-05	4.47567762571064e-05	0.0515032515526812	0.0182015236273315	0.0243976707572674	0.0314836592564463	0.0376334251107087	0.0404534830011579
KCTD16	2.74668730355079e-05	4.72209851613316e-05	0.0112189490687135	0.0151608335888065	0.0180344575480853	0.0289875021927824	0.0298278340368982	0.0173821777020591
AC004596.1	2.76125006524963e-05	4.74441591967291e-05	0.0145318202364524	0.00542439593655462	0.00643636902280546	0.00657467050800595	0.0060263856834636	0.00410227779880298
SIM2	2.76424672366797e-05	4.74684611963589e-05	0.00427640323821823	0.0120124440945371	0.0089499314472185	0.00704086586010962	0.00466385509918537	0.00444096279529347
SCN4A	2.81870406818516e-05	4.83759279436812e-05	0.00696334420946722	0.00646799998130511	0.0066428266408063	0.00549576038886911	0.0042238851017873	0.00204025534241488
AP003063.1	2.8353334700341e-05	4.86335072047015e-05	0.0472906795810437	0.0309716589019104	0.0312332953944601	0.0430535851197522	0.0568310461048682	0.0343882244647347
GLA	2.95796279397496e-05	5.07079336109993e-05	0.0250869046863082	0.0447987129163678	0.0299031481487166	0.0246246689742675	0.0177503967033002	0.0241226999743647
ELOF1	3.04006863120341e-05	5.20856989926341e-05	0.0194874745221627	0.0119509614303549	0.0107529253154248	0.0132968408348568	0.0185428072746721	0.0162038789375143
CYP4B1	3.34761932322443e-05	5.73222486853498e-05	0	0.00212824252507292	0.0038228932048937	0.00335713007345893	0.00418483144636166	0.00927696866605166
ROBO4	3.44631941681169e-05	5.89786551650604e-05	0	0.00945100108955394	0.00555154434829977	0.00470073058476433	0.00254501116648075	0.00349826584268042
LINC02008	3.49589039044128e-05	5.97928801101702e-05	0.295727241153722	0.0999769691511796	0.147003289853759	0.25028592966715	0.147985889528455	0.146181975149815
ANKRD34C-AS1	3.50968355293638e-05	5.99945906484851e-05	0	0.0019390609900441	0.00249093273046356	0.00403027892084812	0.00575769552188916	0
CD163	3.53046954882416e-05	6.03155389890233e-05	0.02483946169107	0.0432110680338294	0.0181588099133162	0.024250796561265	0.0282202678462736	0.0710321544410956
AJAP1	3.55087504926528e-05	6.06296252008869e-05	0.0536713472571576	0.0275749072676872	0.00585735196111978	0.00383031938168466	0.00734571578388637	0.00344982629904531
MYLK4	3.74342502752152e-05	6.38809731658963e-05	0.0253824782118253	0.0327568100015137	0.0320854689984535	0.0294053986173174	0.028420536535882	0.0135669496656957
GNG12-AS1	4.07264696935168e-05	6.94595844687609e-05	0.465984643966366	0.39696295027587	0.422909006535322	0.424177483712181	0.427323374867508	0.341523092357723
AL451165.2	4.09435356373256e-05	6.97901175636232e-05	0.0204863131016355	0.00400051140410801	0.00366204317498305	0.00376006038674882	0.00963776565141052	0.0067512415839139
HLA-DPA1	4.09804986628032e-05	6.98134559843326e-05	0.00550880998501491	0.00589668917210641	0.0077727254518271	0.0053822381310162	0.0144721222395323	0.0124262234696811
KCNH2	4.16257083226057e-05	7.08723751236193e-05	0	0.00894418217193219	0.00668575760612656	0.00191260605453153	0.00454142450050971	0.00577827384864751
AC115618.1	4.34510101819962e-05	7.39381908939243e-05	0.0112049038628884	0.00546842467016869	0.0037348911129998	0.00519669507298853	0.00428819816355319	0.00172059668425023
C1orf185	4.3835822417155e-05	7.45507183965221e-05	0	0.00457426554614387	0.00371983386543284	0.00154946584403318	0.00104244199031163	0.00343687758061635
UHRF1	4.41429221522902e-05	7.50304625817965e-05	0.00963249033800444	0.0193572315223708	0.0467470221823054	0.0507004089938996	0.0266436732006772	0.0212137162660245
KLF2	4.73357597923322e-05	8.04118229767817e-05	0.0166428990414222	0.0144810579692737	0.0129092141402426	0.0157307987388009	0.0325948550583028	0.0215663255246887
TRAF3IP3	4.76939418741331e-05	8.09744344212787e-05	0	0	0.00273428714314406	0.00263215938751493	0.00405761353195456	0.00130509762744889
FLT4	4.92495296506073e-05	8.35682064207137e-05	0.029435723788305	0.00469251075792655	0.00614495146230616	0.00387656899259951	0.00523399864975617	0.0187976384000922
BMPER	5.31647242005444e-05	9.01606402496513e-05	0.0618257323341648	0.0301624796028374	0.0276895236293678	0.0277662060196673	0.0207872926575204	0.0216790927011195
SLC4A8	5.34699115502331e-05	9.06269687292087e-05	0.497203491499003	0.135327918495748	0.221727305885048	0.234406980810708	0.157415347619547	0.175164403559524
AC138811.1	6.10151856185382e-05	0.000103357174960821	0	0.00694909908097243	0.0051943358308265	0.0025559490501291	0.00535225835618158	0.00474604969205184
GHR	6.14985877563047e-05	0.000104117247894421	1.10656458019346	0.389760176590843	0.714438732280638	0.752705284803202	0.547168087569759	0.62556606529894
AC120498.9	6.19648707090241e-05	0.000104847496969584	0	0.00195775299211741	0.00384456874756486	0.00477858017783299	0.00542524214039173	0.00476424950071848
LINC00482	6.24817276542324e-05	0.00010566244811877	0.00293013193315435	0.0103538562916422	0.0115583638165582	0.00710290060842218	0.00147778701470863	0.000994411736992684
GALNT10	6.35135219013783e-05	0.000107346797579794	0.313221598836099	0.65298176386587	0.853872036258172	0.907249637579642	0.788707329594238	0.608368775153888
HID1	6.52702054051583e-05	0.000110253725346551	0.0231219381512343	0.00916345606612738	0.00479666218326471	0.00253912187893783	0.00404158434850542	0.00998923527134334
EBF1	6.62594649946995e-05	0.000111861786710241	0.0911440842177773	0.223228960438165	0.125678481900618	0.116355987391089	0.164810701773932	0.171672807952285
CACNB3	6.64434404005973e-05	0.000112109292014506	0.00471172190463449	0.00511729738778807	0.00303440048934966	0.00259202170342839	0.00507030972472334	0.00171442370636495
SPSB1	7.02259796020403e-05	0.000118424923443576	0.0710075585749742	0.110947601785545	0.145758352903046	0.150199847319853	0.123196131308781	0.0610301429823843
CLIC5	7.12648837026788e-05	0.000120109354555077	0.0133901963761802	0.0140770045719831	0.0108338304681169	0.0152883837159548	0.0198471433912831	0.0175472653117338
MMD2	7.31007015261174e-05	0.000123134252991776	0.0177874857159156	0.016891377320857	0.0138711803326644	0.0131638364112638	0.0110813651206036	0.0130858254792935
AC133919.1	7.44077405368752e-05	0.000125265556459386	0.0106516275405547	0.00392516249059574	0.00300461586496676	0.00170614867765784	0.00194524076616601	0.00418387756236094
SIRPB2	7.82112001264174e-05	0.000131594840369743	0.0143627948928659	0.00772846585774942	0.004769780712854	0.00397029418317669	0.00693959335808953	0.0109904036687
PHF10	8.10274360939498e-05	0.000136256899261126	1.06540650181977	0.918959651304788	1.25039003548772	1.24868655513751	0.91893224410552	0.85165696661241
NECTIN3-AS1	8.11246179182988e-05	0.000136343895661006	0.010677747975035	0.0280746100665286	0.0270515449871716	0.0282690226267999	0.0418294381165823	0.0262724943708125
AGAP3	8.11823882013285e-05	0.000136364593843217	0.296066683463296	0.377538610452904	0.597574783005186	0.643376259551248	0.256113561732131	0.23601432703416
ZBBX	8.13250523516567e-05	0.000136527787943464	0	0.00397764474799327	0.00191834579922108	0.00292267811307791	0.00266019219798666	0
AXDND1	8.21224697932589e-05	0.00013778937884775	0.508055265902101	0.226664563591123	0.206463054683989	0.302752386039321	0.193602854424482	0.172505846465249
HLA-DPB1	8.41723957272006e-05	0.000141149908989157	0.0506118639044368	0.0206805756729417	0.0120680096727429	0.0235562069889482	0.0510682495016176	0.0234312745863287
LINC01471	8.48233230853463e-05	0.000142161993997787	0.00489344193693064	0.0062822102770521	0.0099298272358892	0.00990059486214172	0.0126847347443201	0.00374225323949619
LAMA4	8.96611011259802e-05	0.00015010228983144	0.0651435598937387	0.0248864084293775	0.0249582970312956	0.014969608619422	0.0216789959041005	0.0306466852086389
KCNC3	8.96111353093996e-05	0.00015010228983144	0.00400461471521898	0.00152366569894048	0.00327981700639539	0.00733327553611954	0.00754373849007802	0.00576870163647929
PTPRC	9.47197401655467e-05	0.000158482554655126	0	0.0114309881290591	0.0102737711108845	0.011169235523521	0.0125314836079326	0.0206555637219
ZNF385D-AS2	9.6924500177221e-05	0.000162081103975286	0	0.0115309718740398	0.0196878762922585	0.0178143145338549	0.00754951302737009	0.0110680005816596
STAC2	0.000100606811538673	0.000168145088922574	0.0372787628652032	0.0316356399296681	0.00653947299890345	0.00111069028889835	0.0036070739785725	0.00229758717166359
CHODL	0.00010176541955668	0.000169986780996682	0.0212026683946885	0.0336618353793172	0.0285409064240103	0.0345594009117324	0.0226759618251576	0.0171014078174799
APOLD1	0.000102480933545327	0.000171086700409561	0.0255173668172391	0.0511146264541116	0.0374292313048422	0.0490110325682064	0.0670034399748665	0.0461041185418889
EXOSC4	0.000105233066935976	0.000175583537712974	0.00391369684227901	0.00583669256112683	0.00547235148200674	0.00402875652991262	0.00446532195010583	0.00686488316947003
UQCC3	0.000105519770357199	0.000175964041729625	0.0105779264255437	0.0143388117999628	0.0077699183006132	0.0121810729781455	0.0121241359690112	0.0135290865410305
PROSER2	0.000108162657922156	0.000180271096536927	0	0.0129688317694713	0.0180737717349192	0.0104618290526489	0.0104231574759257	0.00939051207337601
EDA	0.000109727811587728	0.000182778142567009	0.760478058209265	0.933911381309167	1.08872843169009	1.25396341597348	0.92023432052804	0.954137118823472
HIST1H2AC	0.000111345185713566	0.000185369343585293	0.0272186564060241	0.0453368805243694	0.0326389283643712	0.0359828350534191	0.0564516978375359	0.0347318802513149
FOXO6	0.00011734708593745	0.00019525305480441	0	0.00711943401702188	0.00959789402239521	0.0127058970653221	0.00800702060692699	0.00752549405007045
DCDC2C	0.000126583323581719	0.000210504418373147	0.00427640323821823	0.0110939157244754	0.00881200947593951	0.0123708754619146	0.0114582536857728	0.0119581952545249
CSF1	0.000127092099918578	0.000211233407066888	0.0155951696068069	0.0308657740091595	0.0412065935124574	0.0650990252374552	0.0819125534333131	0.0743464785206884
TMEM255B	0.000127204289832259	0.000211302807030331	0.0157297919376218	0.0180649211874186	0.0213129091101998	0.0254958086453129	0.0155417156328866	0.015536412619372
MAPT	0.000130236975690022	0.000216220767609334	0.020701336031048	0.0233866860832884	0.0193718001703379	0.0245694903158343	0.0384432484676633	0.0176103844711629
AC078778.1	0.000132753943408267	0.000220277560965045	0.0100401863306391	0.0210602091479049	0.0206436037993269	0.0285606090219267	0.0367968255553953	0.0258129370150936
AC008443.5	0.000138859306023052	0.000230280772840883	0.0212487044417036	0.0115282713413767	0.00692304716258575	0.00852425261540357	0.009871826254172	0.0057309572104103
EVA1C	0.000140097424268551	0.000232205675583234	0.289161313010564	0.315301030691995	0.212023922006129	0.109484462966154	0.281829360546672	0.117827287654694
LINC00276	0.00014132793387959	0.00023411584850291	0.0515780631692877	0.0379157943260114	0.0421008979956546	0.0445272415988007	0.039166425282674	0.0305376184932475
PRNP	0.000145590462620044	0.000241043812284841	0.0442067635338202	0.065886406904254	0.0518886089343214	0.0421927400427568	0.0586019504896185	0.0657253615153924
MTRNR2L12	0.000146835058998699	0.000242970312739159	0.24554576254702	0.245489336758677	0.267261519432674	0.252906750995242	0.251105133685129	0.338754714490321
AXL	0.000146955533584872	0.000243035612323383	0.283402167573551	0.579865069448516	0.980950058769666	1.07159403412833	0.526435059870557	0.551932304608925
AOAH	0.000152801637847257	0.000252564690656623	0.0327032071574043	0.0450164213831816	0.0254665440682292	0.0378005594599237	0.0338231635810885	0.0431127931061546
MYO5B	0.000154055249716842	0.000254496557902273	0.0208575555022097	0.0736003799473749	0.0996407467622467	0.0744757734821179	0.0809070417500225	0.0799405022105383
SPR	0.000154610757938935	0.000255273678490262	0	0	0.00195175373070268	0.00259207894387967	0.00334451329980507	0.00885508240901413
AC007347.1	0.000154844231416964	0.00025551853369136	0.00392757298858002	0.00528577758274401	0.00844416197310099	0.00981981393008784	0.00943731851189213	0.00294995803618679
AC010616.2	0.000155199652192224	0.000255964242208176	0	0.00334084729506895	0.00516812100679852	0.00303248706519482	0.00143827122156244	0.000655950447652036
ROR1	0.000157746659181676	0.000260021965684081	0.188800088439521	0.220970931532454	0.187651542587743	0.333180010840668	0.188583274936703	0.213949199026708
KREMEN1	0.000158289562631324	0.000260773579293779	0.279927483030333	0.417424291941262	0.297228671032136	0.238208569406766	0.352195999005156	0.244309991020268
ZNF571	0.00016128389118783	0.000265560742899829	0.219102845267199	0.182777753386722	0.332825818778566	0.457068932276333	0.206234163277866	0.195829436124115
C5orf30	0.000162184027176233	0.00026689636946171	0.00317724229164616	0.0135379407018349	0.00677752937833609	0.00955587561141067	0.0151510179448569	0.00527820143591009
AFAP1L1	0.000163251355188594	0.000268505518402292	0.0315490002414765	0.0219060448228957	0.012635905539745	0.0102177096349446	0.0138552892917252	0.00960750924683977
TONSL	0.00017050114482567	0.00028027585450795	0.0240816694054352	0.0302989975600049	0.0331444719533066	0.0527306354317061	0.0320645132965693	0.0277544328587564
AC121154.1	0.000172749115233001	0.000283815632912926	0.00343668786410684	0.00566238500909835	0.0123372662320452	0.0204718347245023	0.0217163473727615	0.0166870267381865
AC005580.1	0.000176156707849184	0.000289255677913274	0.0308492850095511	0.00530776453202547	0.00271691694596064	0.00459345943727282	0.00126510341329783	0.000803708236536736
PALD1	0.000178282342403655	0.000292585901100091	0.0502387771482714	0.0370031424231289	0.0274614136857586	0.0222792557705521	0.0259923911210335	0.0313411222328571
CEP55	0.000183135819190229	0.000300386800202671	0	0.00267194495084967	0.0059812070078139	0.00364822978439345	0.00296520142056056	0.00707540647420835
MKX	0.000183963309953921	0.000301579196645772	0.0215067591902646	0.0589372251616821	0.0529750169989527	0.0368581058433293	0.0757448290433866	0.064077097044953
SLC22A3	0.000185552808301454	0.000304018801149297	0.792447551465371	0.51476979620831	0.820540688446037	0.897047779580001	0.746526779128019	0.533687446246957
AC087280.2	0.000190185216400958	0.000311438673145674	0.158119625636241	0.0637782223352346	0.104541687796082	0.119152076113364	0.103733882083611	0.0817091800469658
ETV6	0.000192253425177259	0.000314653723694367	1.69780515578402	1.81801125897567	2.06610157519031	2.02250441280218	1.89821181169352	1.66919289674918
SLC40A1	0.000193475064897329	0.00031648047693129	0.0590877789516546	0.3378465837026	0.239469462797877	0.37315227106242	0.883288608656354	0.420061997121559
OLFML2B	0.000193875103825699	0.000316962022603323	0.0108696334201273	0.00582662442249334	0.00456727087345726	0.00599091650204688	0.0163515901313016	0.00845244644733023
PHACTR3	0.000194787753565731	0.000318280643081259	0.0548544912640038	0.0336651975442622	0.0295704205308361	0.0497659108041077	0.0860968801171206	0.0906205823230332
PTPN5	0.000199874238479127	0.000326414107478161	0.01696995965241	0.00425468446176167	0.00438996172832619	0.00531714791807766	0.00253214116038162	0.00675196259448937
PLEKHA6	0.000200803988059572	0.000327754061033034	0.037553155256436	0.00844298495615158	0.0180166386402437	0.0134563789386831	0.0128267525146995	0.0134488362972786
TEX101	0.000219683423807318	0.000358374263959735	0.00489344193693064	0.00184621597467912	0.00167308985602958	0.00232245632286745	0.00251247032211739	0.00133295690524418
CES4A	0.000224700838849486	0.000366360063341554	0.0716347401233393	0.0360216372941573	0.0346288658382597	0.0440242934566604	0.0553541993460817	0.0338236338728456
EPHB1	0.000235194499631676	0.000383260998856616	0.0946935698988936	0.0450206460013956	0.0702912051282941	0.0797777006767157	0.0867656077488056	0.0662955629413514
LINC00871	0.000237620087170545	0.000387003399300563	0.0797155723798218	0.0818234179994917	0.052588935358966	0.0507862191664416	0.0651955047668143	0.0422867739990365
H1F0	0.000243348001218706	0.000396117202200823	0.011212485964385	0.0049049052584354	0.0057982377775822	0.00298464649571947	0.00749034187842257	0.00949067023025796
MAPK7	0.000244709084090953	0.000398116731167494	0	0.00778591601085742	0.0108494619427686	0.0149957818901907	0.0117269195018491	0.00950046688008948
NCKAP1L	0.000247451644623142	0.000402360397761206	0.0121100230929327	0.0111656927732137	0.0088504235063165	0.00881320151698559	0.0129472954504966	0.0208633837313058
ZNF284	0.000248418411733417	0.000403713561863624	0	0.00263640417858227	0.00229591155446905	0.00389100446014001	0.00518704608336651	0.000733264124855328
AL136088.1	0.000250282464795667	0.00040652268239686	0	0.00253321135123022	0.00396089215225627	0.00467545271762395	0.00589293534169673	0.00230772211401681
SLC2A1	0.000279171110753829	0.000453199855119853	0.0935445351448391	0.0182824327554543	0.0193682185437885	0.00792353643830373	0.0078095620120018	0.00997758679104451
METRNL	0.000283179916401142	0.000459459031478327	0	0.00303520873787986	0.000476848623985951	0.00274791458190188	0.00611651465019473	0.00430323597679947
HMGCR	0.000285699687382724	0.000463296790350363	0.273461960162755	0.283801961845536	0.440119679671115	0.478463250065738	0.420182309975888	0.245374961197185
GALNTL6	0.000294744564754608	0.000477485875088279	0.0618658215960325	0.0949189134184115	0.0848029134060796	0.101565126588635	0.100878758517744	0.107467510923215
MIR2052HG	0.000294767946887831	0.000477485875088279	0.0345278587575147	0.0256749134171215	0.0321248224651762	0.0387346843517284	0.0398920794265867	0.0214542891093883
SPRY1	0.000300977420010047	0.000487281306006552	0.00656553036452967	0.0248266970563922	0.025483062737079	0.0244222608587345	0.0173251838507648	0.0348358949374342
AC115622.1	0.000310754464444831	0.000502838939231118	0	0.0057904880982008	0.00606008047887673	0.00534107686461527	0.0045420795426437	0.00482265385485443
APEX2	0.000316328042652594	0.000511581740138966	0.0178286551905948	0.0119728744209342	0.0126620173358455	0.00999551014200777	0.0114167952267706	0.0122639275748309
HMCN1	0.000317073234048429	0.000512510615380004	0.0422858622925884	0.033946738687354	0.0644306647968683	0.0389207720932782	0.030939606332196	0.0446127978990999
PDE11A.1	0.000322175036937262	0.000520476634793639	0	0.00328192549648034	0.00226904704517612	0.00123842979185303	0.00274842556734223	0.00304121222102298
FPR3	0.000339283660300168	0.00054782076474731	0.0428256904310073	0.0172881423086783	0.0143870856034673	0.0109779348152372	0.0112266221017098	0.0223765955823946
CCND2	0.000341151514185628	0.000550540367163467	0.497759140877407	0.459015882876504	0.417898856525682	0.611835266738879	0.594469440302913	0.509164817227419
LINC01250	0.000344433359803372	0.000555537677102213	0.020675417978563	0.0317779085479762	0.0218137057534789	0.0396407623798532	0.0281800705448196	0.0448777979518283
VPS18	0.000349610617197839	0.000563585089518279	0.0126297102073454	0.023160992115916	0.0225881702316728	0.0199206402794171	0.0275298595782483	0.0175494901814271
ATF3	0.00035828761216032	0.000577262533018776	0.0765477084628807	0.12883263703005	0.110005523702587	0.106830100448079	0.158356609134329	0.148707500011633
SFRP1	0.000384518751450064	0.000619192836473532	0	0.0051689502370402	0.010448132880483	0.0142337064675602	0.00945947984721748	0.00725044430136918
TCTE1	0.000387962561574835	0.000624403264337181	0	0.00284667096435388	0.00326861469292933	0.00303106183286832	0.00227722058620566	0.00791049607195835
WFDC1	0.000391722723394402	0.000630116981331477	0.0237975815594346	0.0124468108994009	0.0103186316816434	0.0104021519963625	0.00905577871115992	0.0269622614231846
MKNK2	0.000392838263305243	0.000631572770587208	0.0335032170019368	0.120462316913169	0.0817359817081077	0.075945453581221	0.104077696476825	0.0937545029876767
AC026765.1	0.000396187410280282	0.000636616085078118	0	0.00300084782816485	0.00571185329347387	0.0057911518553499	0.00420101702272906	0.00537606810283892
EGFL7	0.000397499471823806	0.000638382449395835	0.0351047607277405	0.017220107237495	0.0172038458749822	0.0130181415623465	0.0128950224775107	0.0417064997701906
MASTL	0.000400079063894767	0.000642181482977154	0.0778437289901067	0.0837717820425866	0.101689905574075	0.120454831113832	0.107496193868204	0.0709925593776657
RILPL2	0.000401995412626548	0.000644912426673607	0.0899093102379959	0.0612034536437876	0.0467031876290642	0.0421031324607768	0.0416066418174389	0.0488086136516411
SPART-AS1	0.000408483482433367	0.000654970843025174	0.081771417271225	0.050814929664839	0.0774505330633568	0.0928894525899321	0.0679319760159062	0.037120906317775
SYBU	0.000422022780234501	0.00067631855806811	0.286795271723633	0.605283276018664	0.443415253316792	0.452449992897242	0.68853567237318	0.456008381632056
LINC02299	0.000425599048186282	0.000681685608413693	0	0.00564991577345394	0.00433090762280282	0.0015596877962528	0.00177089841977508	0
AC005165.1	0.000429263737719734	0.000687188480874708	0.0399094614118712	0.027256452430538	0.0274711950932998	0.0492583664037321	0.0405800594982166	0.0345555545805234
AC244021.1	0.00043835462549943	0.000701367400799088	0.0276478060818297	0.0297342740011585	0.038728240618288	0.0335006590637681	0.0262915490858317	0.0444920731937653
MT-ND6	0.000448622248797892	0.000717412977821789	0.0314968663425188	0.0378182631099801	0.03638263684573	0.0521246718113529	0.0460061537181162	0.0552423840348003
TSEN34	0.000456551195667932	0.000729703562601916	0.0399863399277218	0.0510618943250555	0.0382837477924778	0.0334635651950182	0.0253849023176938	0.0441717846330187
RAB3C	0.000466853235282636	0.000745449392186589	0.347527319816029	0.0318135404961002	0.0338242020309858	0.053444828661278	0.031823659230013	0.0226468161105811
GPT2	0.000466899802639533	0.000745449392186589	0.0665482552074091	0.0912807387774226	0.0963463852194298	0.0977962345183099	0.0893455338380333	0.0754880726056677
RGCC	0.000469287776889351	0.000748863473759603	0	0.0075249468577374	0.00455423451920153	0.00566625986428897	0.00773904855243989	0.00903831389750718
SYT10	0.000476206972461294	0.000759500753526784	0	0.0122939420045694	0.00451750252543884	0.00460509942079262	0.00240100938772732	0.00170852037194552
AC007292.2	0.000481536556566772	0.000767592810680296	0.00471172190463449	0.00827494581203364	0.00581536280574268	0.00717730375584813	0.00492804562031308	0.00967302722140643
LINC01572	0.000482247715720682	0.000768318187552866	0.143807211142736	0.136946014613053	0.128356736402227	0.142382230604009	0.13147137412231	0.148182357608738
AC112206.2	0.000491738722166474	0.000783023442940246	0.00310353813476121	0.0318195905527844	0.0201517019048658	0.0166854272756845	0.0192657743594573	0.027499354794434
SRPX	0.000499700501458833	0.000795279312666578	0.0241730374403424	0.0422418543434082	0.0804713601134411	0.0578843805417259	0.0231719113881264	0.0707224695478291
SIGLEC1	0.000499988432582364	0.000795315640374916	0.0151029258005482	0.00688330050951846	0.00929743113210485	0.00746490453760987	0.00982176743943537	0.0132751303219671
RPS27	0.000528075366097825	0.000839547481872536	0.0477979936115547	0.063001932569687	0.0711830897945581	0.102324412162253	0.0891274568170261	0.0930083570133886
STXBP6	0.000537055269493982	0.00085337172059425	0.0133663137842599	0.00591751196464781	0.00786024600043502	0.00873694476481521	0.00725261487007009	0.0109048503539693
COL9A1	0.000541079059520421	0.00085931031157293	0	0.00477736448288379	0.00482096414666014	0.0050549582442256	0.00144854436145775	0.00216416832513569
ITGA4	0.000543416673089765	0.000862566147761532	0.0159134926355425	0.00444201516881741	0.00966182099941785	0.00556855859533581	0.00659808932336595	0.00409962571009802
GAP43	0.000545217517650678	0.000864966976706522	0	0.00214887054591498	0.00425390937428561	0.00434248129455195	0.00365103843698091	0.000615351133902767
PHLDB3	0.000547737557311609	0.000868505640557519	0.314831233671333	0.415287826384184	0.541667782657255	0.490193091933087	0.359619228528183	0.285846902304014
PITX1	0.000556064231064683	0.000881242838454331	0.0042001386113257	0.00155576585243906	0.00427898079912689	0.00463272421432142	0.00663457195659581	0
ACSL1	0.000557167710914545	0.000882525413275414	0.322995202801357	0.113139709418779	0.13276273525439	0.264966436906065	0.160736004340306	0.174314158990742
GLB1L2	0.00055768566565247	0.00088287968177172	0	0.00565639035782696	0.0047224692141906	0.00385676723409214	0.00699943027251166	0.00647244563335843
AL357507.1	0.000572434777299163	0.000905751229903739	0.0207534716686853	0.025897557055913	0.0266524081906336	0.0256785297838027	0.0263496420445372	0.0227157584756477
STMN1	0.000573251597374904	0.000906565520360944	0.00696334420946722	0.011318415512349	0.00694166577755577	0.00869744528922524	0.00571170820207725	0.00760909315163638
FNDC10	0.000575946290661071	0.000910347140138679	0	0.00735499097591665	0.00418465844167853	0.00301269112451799	0.00723733860755722	0.00809215268688698
BRCA2	0.000587962726172049	0.000928851068202289	0.0132036540002042	0.0100875533155719	0.0124819042198139	0.0136892949130424	0.014156892189708	0.0107572427829728
SLC41A1	0.000590784053988737	0.000932816927350638	0.226055669997295	0.10111982110046	0.0886473411914765	0.095865313736078	0.0945719543613674	0.0717568775152896
MYHAS	0.000594923709682493	0.000938859089451593	0	0.00308658953356457	0.00617729920771008	0.00309466316796718	0.0023230646716689	0.00218029886839186
CHKB	0.000595800394131205	0.000939748255727453	0.00848069773360627	0.0131541455440929	0.014963610795848	0.0141033098721179	0.0237754116412486	0.0135182055294337
IGFBP6	0.000612276128932375	0.000965227738726814	0	0.00347450104956666	0.0028022992565293	0.00231672676604014	0.00281700061211483	0.00488372327261059
CA3-AS1	0.00061733120416555	0.000972685720849081	0.00769117957293636	0.00555940628108118	0.00580688549537359	0.00342775445128072	0.00335400161141799	0.000749330300575698
RBKS	0.000641943371164461	0.00101093444277868	0.46730711514355	0.534621665013399	0.571879785440865	0.588425728162082	0.597216680843805	0.525119471129184
NPY1R	0.000653109830494586	0.00102797979616147	0.0185547724804971	0.0157579517250185	0.00891601153027164	0.00479469513469113	0.00564689930114404	0.0111088973681899
AC048382.5	0.000668425801038404	0.00105153508291306	0.0684222033164852	0.0933892950212196	0.117592672676258	0.146445460560437	0.0973799465979071	0.0851730454396776
MAP2	0.000672909865491008	0.00105803437970284	0.0375262236406522	0.0459651678806753	0.0261143349656179	0.0209854857243582	0.0326002103061003	0.025774883069904
AL691403.1	0.000675926157977748	0.00106222025873926	0.0658917736886615	0.0118065219090558	0.0190080696293759	0.0265055898944841	0.0234666492020054	0.0208527444197421
AC007495.1	0.000704325239399082	0.00110627000952735	0.0754537994991685	0.00455524607343842	0.00453359515870973	0.00387880798898158	0.00406113035112481	0.00285774923003669
GMFG	0.000728043592432471	0.00114292557681707	0.00430410305559763	0.0067721837122145	0.00216786364887731	0.00760448903704257	0.00719284862181893	0.00509251033949232
KIF18A	0.000747428673314095	0.00117274373427944	0.00854024072706346	0.00759813941168218	0.00634680665551555	0.00454531810879341	0.00374257172823995	0.00234077737809593
ADAMTS16	0.000769626365763262	0.00120694150407203	0	0.000779225623897706	0.00512491121267846	0.00680598072518466	0.00722176615219389	0.00377905337350868
FOXL2	0.000785734057631204	0.00123155808406145	0	0.0272566113639951	0.0220416896376595	0.00653185332449467	0.002157085624598	0.0081020560147605
PGM2	0.000800972536764627	0.00125478726386103	0.0725608105214332	0.117025490391707	0.0690684907963655	0.0714501679594245	0.0922715417594398	0.0633164974614122
ZC3H12B	0.000802502499991988	0.0012565279227432	0.255115532209735	0.223414633785466	0.221431213055527	0.219645243803335	0.186677647841989	0.162892189167008
HGF	0.000811816930619764	0.00127044903070386	0.0185729990418857	0.0192040619684278	0.0241246267480638	0.0137208996809361	0.0173466033651878	0.0243625070681092
LINC02384	0.000822413357965373	0.00128636083101987	0.0190550487900573	0.0363750370249611	0.0482130245305569	0.02459758677555	0.0174627115775665	0.0428423516524724
LRRC73	0.000842066212827096	0.00131641408988082	0.0151107008020829	0.0135319832434105	0.00559206349087396	0.00872519080476538	0.00312858970349661	0.00172798216270887
C5orf17	0.000845842872554389	0.00132162948836623	0.0433337702666443	0.0957810172744534	0.0867780026069128	0.0965012791980821	0.094157235745581	0.0696958401425186
ZCCHC14	0.00085084234829051	0.00132874911237456	0.840032501958561	0.712584706738555	0.75634717867478	0.819939586210684	0.937954037732938	0.624884443720346
MYH15	0.000854308695107822	0.00133346830661991	0.00282589576766278	0.00654646389380684	0.00442193876914619	0.00323234022473087	0.00110455590334859	0.00425303726093097
PKIB	0.000861351027406216	0.00134376135320783	0.0378631564782626	0.0289121752263362	0.0261933731932639	0.0552653125057985	0.0565965715950191	0.03797170155333
GNG2	0.000865209778490203	0.00134873640822743	0.0281589349774007	0.0285201090299095	0.078702680982571	0.0619224352404079	0.0316371789706637	0.0743930563996711
BUB1B	0.000865439195279265	0.00134873640822743	0.00377692307783478	0.00562301520470242	0.00646749765027647	0.00491832600177366	0.00590419193662775	0.00594208024377464
HNRNPUL1	0.000890779628363541	0.001387507209289	0.332514935287849	0.424057937327448	0.531747864569331	0.500628386774779	0.31847469849212	0.340151441772457
ATP6V0E2	0.000895505525055618	0.00139414456417584	0.0439714296273793	0.00477767937366648	0.00490699167504657	0.00270841044679064	0.00496133558486994	0.00124803735633623
PDE4B	0.000903129669838699	0.00140528475597308	0.025989267035308	0.034678847786191	0.0360633185909202	0.0357836967977276	0.0322582393077678	0.0542186262251275
RAI1-AS1	0.000913032713330856	0.00141995756350055	0.00884005707815225	0.00933260740298553	0.00599119531302032	0.00542130205715166	0.00361536624536975	0.00384147694989849
AC093766.1	0.000921962886111656	0.00143310293177978	0.00310353813476121	0.0013626882321955	0.00530767695168691	0.00332194799308941	0.00154547744421093	0.00180307949954102
F13A1	0.000968546573842162	0.00150473315459683	0.0346019876591864	0.0429441524120086	0.0303812510484252	0.032157933618059	0.03286415510371	0.0434919407935448
HEATR5B	0.000992020433522248	0.00154040439987927	0.432125708491582	0.410132183481812	0.387995880565827	0.39934017336187	0.410619005826255	0.330099214651636
EBF4	0.00100361054955347	0.00155759526573223	0.10595771615563	0.131396744591062	0.0972812730306138	0.0740994047884194	0.0876475209003205	0.0498566015385219
IFI27L2	0.00100669207429492	0.00156156991876151	0.0124556497208872	0.0107240996248278	0.0113649262885574	0.0150837873168284	0.0199209069093615	0.0187534829055252
CTSS	0.00101809681954691	0.00157844468146808	0.011437121319877	0.0202589637855361	0.0210197682524548	0.0131340027369699	0.0145849377045983	0.0162884261813295
SSBP3	0.00102235975759786	0.00158423516156693	0.727787462778001	0.837847056398651	0.791627100865806	0.926891080248742	0.784378257868122	0.680709518727481
SPARCL1	0.00102596645294179	0.00158900328282156	0.043697546348161	0.0347912823719218	0.0277139750113615	0.0262209268430791	0.0276589258716103	0.0485623036753404
TNFAIP3	0.00103866935124929	0.00160784729295555	0.0538592190689317	0.0387090640379644	0.0421632355711051	0.0313951814205238	0.0551997879326739	0.0503542309753938
LINC01238	0.00104747101105889	0.00161980053256529	0.00712221128820232	0.00288494915189496	0.00344918826469998	0.00149301777275676	0.00245453467405138	0
DNM3OS	0.0010471144390843	0.00161980053256529	0.0125497445633933	0.00438588683218715	0.00203263751473755	0.00230860181534087	0.00180686027405543	0.0124896946218991
ADH1B	0.00105335692408473	0.00162806325206295	0.0220190938976229	0.00771494393156592	0.0111918196115413	0.00579284234398043	0.0104934344701721	0.0188401952855752
BFSP1	0.00106645279606719	0.00164745540072171	0.0169188505102815	0.00980763734701317	0.0197896185617588	0.0288237606771927	0.0181547721171171	0.0138526836812233
ZNRD1	0.00112244368457599	0.00173305767047245	0.00604099884791961	0.0136976509753598	0.0134440411606888	0.0212187002192219	0.0166495301101985	0.0117785613519243
IER5	0.0011280445045303	0.00174080942057144	0.00606834797613155	0.0118265875496682	0.00499910970644553	0.00330358829457608	0.00472002978817526	0.0160156382666168
TBCA	0.00117389640474561	0.00181063712814233	0.648864765880032	0.597860537837801	0.674605514781408	0.698629193595857	0.643639049276336	0.512379642466809
SMTN	0.00118836856716392	0.00183201731834109	0.0130966414799302	0.0117606101107857	0.0148470917086843	0.0124648145419245	0.016879665115095	0.0278160733463065
RFLNB	0.00120144722890433	0.00185122839584643	0.012652002493523	0.00571018943872586	0.0064949523284755	0.00337381171148458	0.0112915872640219	0.00228045441664616
IQCC	0.00121736980158854	0.0018747994890994	0.00539877668347684	0.00507475197190567	0.00168809236185356	0.00294066257210167	0.00424079073662783	0.00600266279815523
MTFR2	0.00123097469202692	0.00189477889999013	0	0.0034387742756753	0.00220212933466426	0.0022511288300514	0.00370314088154855	0.00166676508059119
MN1	0.00125495633003548	0.00193070204620843	0.196163352771516	0.0654205394836608	0.0340220812057549	0.0267229234259164	0.0460486156630135	0.019399775402449
IRAK3	0.00126026228849574	0.0019378712790811	0.0344060998186736	0.0493388218977744	0.0372078299478244	0.0451206656870111	0.0678235073728729	0.0743587283181563
SLC30A8	0.00127916695639139	0.00196593282232284	0.0151800362497773	0.0267918540311937	0.0334219316762982	0.0198963377809567	0.0171393447781406	0.0256309006440623
GRASP	0.00128239828115475	0.00196988983280299	0.0229616175374641	0.0106261776240505	0.00662739177821302	0.00619236080546927	0.00983284037118926	0.01380512839587
SERPINE2	0.00128779941397914	0.00197717412586358	0.0201686601828744	0.00296769235329112	0.00313561104473677	0.00343840583158108	0.00254225712075789	0.008192311529927
SUSD4	0.0012932334561395	0.00198450146722175	0.0343250206923404	0.00704456273382693	0.019802725329209	0.108331949768582	0.0107880755535896	0.0177923838656132
CD55	0.00131702375358683	0.00201997508218839	1.23082167405499	1.28943450083991	1.57801904646262	1.48511318481367	1.29184822640871	1.25393832794638
AC091939.1	0.00135221441657073	0.00207288873260714	0	0.00298285677397459	0.00547202183878498	0.00674379473808011	0.00760943712410074	0.0054942859941106
AC051619.5	0.00136634593361307	0.00209348202290052	0.0169699092530433	0.0272653611749185	0.0176449694883952	0.017887576529572	0.0251244969390782	0.0227833275286948
PNO1	0.00138646041931864	0.00212321656863497	0.0729614124639484	0.0852269575756254	0.0929864252168365	0.0723994098294857	0.0772789191040989	0.0647458860843587
AC025259.3	0.00138896491659364	0.0021259667090719	0.0341423593161508	0.0290998516497081	0.017404777169343	0.0126019085892679	0.0105812292350419	0.0183994861579264
MPP3	0.00139747434251069	0.0021379005749781	0.380751431332261	0.0559305015434346	0.0823284052088118	0.0398984847603446	0.0452757368244308	0.0239108634135305
PLTP	0.00139970730523094	0.00214022523735617	0.0637675293197735	0.0263021585348831	0.0270121744774561	0.0282987167459759	0.0232020046039538	0.0310297346157298
AC087164.1	0.00140216187574539	0.00214288620847487	0.0118748684084234	0.0155809068523172	0.0460076059757591	0.0657900022820741	0.0187431057059673	0.019401450324423
IL16	0.00142829202534682	0.00218170879635462	0.0108759756313746	0.007311474307071	0.00509562848925567	0.0107645895115023	0.0101022206370027	0.0171246740119411
AC074237.1	0.0014310117034583	0.00218475069230275	0	0.00217286164934527	0.00511947127379495	0.0023117347046455	0.00375533541906995	0.0017297264922969
CMSS1	0.00148322012252161	0.00226330639245414	0.994697776697999	0.98136550200087	1.27458159358636	1.26990229666017	1.09749545060901	0.839709221033626
NR0B2	0.00150121500254676	0.00228960091898337	0.0162460267796215	0.00185250640327455	0.00313639350346764	0.00626374786455281	0.00520046259079962	0.00673558286582745
AC091100.1	0.0015030676095822	0.00229126159997287	0.00932704199953572	0.00517416359246917	0.00397725433845317	0.00478544804600438	0.00550395974671056	0.00395343763933822
L1TD1	0.00150622292223886	0.00229490541732685	0.0158507979572748	0.00085483437907825	0.00267126795490208	0.00225665470967165	0.0059023375250882	0.0100457079880343
BORCS6	0.00151936544886776	0.00231375449066156	0	0.00417964971188245	0.00141834715925327	0.00299846989025231	0.00490717477549296	0.00370987881696497
KCP	0.00152684746257983	0.00232396874060857	0.00400461471521898	0.0062973586368613	0.00426822918535899	0.00559647174736593	0.00845762103308768	0.000803562223693947
GMIP	0.0015305962770506	0.0023284933220851	0.00515869802476119	0.00863135661546859	0.00535192389816359	0.00496204784224777	0.00395171470159534	0.00382157717308197
FDFT1	0.00154844444733206	0.00235445176989163	0.248892046417957	0.265769881989724	0.225702566207601	0.186055642924454	0.253002255155539	0.154851079888969
EGFL6	0.00155692254557624	0.00236614368628608	0	0.00306371020603113	0.00259968949710491	0.00176699346752115	0.00330713337765313	0.00518412831889967
CFAP299	0.00157124937765202	0.00238670791542078	0.0323158988146749	0.0194645701778001	0.0203583855602971	0.0275077998235064	0.0303602434558972	0.0254190263773741
AC073050.1	0.00158229702585615	0.00240227281253464	0.0315817549189825	0.0176994206168368	0.0121789115924963	0.0154579860719834	0.0174119231057637	0.0194967748233653
LINC00523	0.00160199804194639	0.00243095302268041	0.025086971623264	0.0280426923702588	0.0191064596199309	0.0174960890979114	0.00896270180099376	0.0133460487790841
DUOX2	0.00160773984815426	0.00243843253006208	0.0201416934095169	0.00595046289890056	0.00436070024881084	0.00433578547474919	0.00945161760363552	0.00110855615896352
A2ML1-AS1	0.00165212411822215	0.0025044832514737	0.039984180401635	0.0162029475624375	0.0160243933199644	0.0175562153966923	0.0152070428186781	0.0130849055043944
SNTG2	0.0017108822551265	0.00259224584110075	0.349333747535093	0.372062253588703	0.360431131449588	0.342894647726185	0.211187089913379	0.196816489850436
AL109613.1	0.00177868257468116	0.0026936131873011	0.00452126291489885	0.000948756965608823	0.00170956993287613	0.00314815476514429	0.00133173373188358	0.00874376166602888
LINC02391	0.00179735885944567	0.0027205229961337	0.022303966645306	0.00695331062290236	0.00546121145966207	0.00704214076055789	0.00356510956900532	0.00498070289926681
AC104170.1	0.00181276041536358	0.00274245146045927	0.167008576496479	0.164856791325809	0.138374537998436	0.146075279184328	0.199546293626593	0.140263813086187
RNF19A	0.00183387947400922	0.0027730032369091	0.703138083550267	0.416455567046851	0.504978731513258	0.509630794937499	0.416297176101271	0.335233172178351
JUND	0.0018583000781012	0.00280851397194136	0.177932043344543	0.30015845925651	0.251643574048512	0.274332387480338	0.318702481285179	0.300700259981717
PRSS12	0.00196618125771684	0.0029700623228351	0.00278281529331144	0.0149115171249058	0.0151490451577396	0.00455961357494798	0.00555085222445929	0.0133450631769358
OSTF1	0.00203636394037807	0.0030745303578934	0.100627603396245	0.12058967221922	0.100911433415136	0.0878007648936344	0.0996278979250112	0.0893348590063202
PKLR	0.00206681042661298	0.00311892921521074	0	0.00446229047128687	0.00315834823133241	0.0021820331981383	0.00133043977589087	0.00415273457251643
THSD4	0.0020951302839639	0.0031600758430828	1.41777474814829	1.87014178066063	1.42311373178096	1.43265620888828	2.00600831349886	1.30118880798637
JAG1	0.00220889422106646	0.00332999128803989	0.0110640953294089	0.0190973631827732	0.00795531698691428	0.0130123593753364	0.0182429436653409	0.0235437953392383
DNASE1L3	0.002227988054141	0.00335708898162883	0.0388526074273673	0.016178156307314	0.0149286350314947	0.0170076018597174	0.0172177395990309	0.0216142501731318
AL049839.2	0.00223615173028514	0.00336769838898364	0	0.00610079303938489	0.00407602692125962	0.00500536552257445	0.00730393009010107	0.00293830544354418
ALK	0.00227663342150155	0.00342694443778457	0.149769901693647	0.124009362456624	0.0935546836549916	0.125528235078099	0.139455783721562	0.0812366370286722
BID	0.00228187448642154	0.00343311106282077	0.00342552407600364	0.0234692742424646	0.021114946126143	0.0104679086950048	0.00858597031584679	0.0256571198268211
LINC01708	0.00228941860659631	0.00344273474676136	0.0135529065319396	0.00735249547951266	0.0156929415816787	0.0125279398530162	0.0148194869326798	0.0154596394053655
PRDM6	0.00235002711327912	0.00353210487967804	0.0126098138981123	0.0114176041218804	0.0197415493955299	0.0208294210012623	0.0182583557965191	0.023191145623668
CASC8	0.00239024465244684	0.00359075310833276	0.0304083378879523	0.0328801504803719	0.0231845691714189	0.0364311471264813	0.017295039831974	0.0271178272846486
TRMT112	0.00244140783348582	0.00366577752775649	0.00510475025652475	0.0102385581271895	0.00814145202055334	0.0115659731255767	0.00975667308098617	0.0218256312590224
SMAD9	0.00244601046772321	0.00367085112714838	0.0148762641191067	0.0118463183919192	0.00962240543726127	0.0140429290959634	0.00889112111534126	0.0084756951047088
[truncated: 264 more rows]

## Sheet: Supplementary Data 6
cluster	gene	avg_log2FC	pct.1	pct.2	p_val	p_val_adj
ZF	CYP21A2	0.688429236951265	0.998	0.98	7.46031984407287e-58	1.338605189622e-53
ZF	JAZF1	0.713303587560763	0.987	0.849	7.45526825585822e-57	1.33769878314864e-52
ZF	ZNF331	0.770541210779989	0.953	0.773	1.79178442057849e-53	3.21499878584398e-49
ZF	MOB4	0.694431481028289	0.983	0.873	5.52433804121472e-51	9.91231974735157e-47
ZF	ABTB2	0.670807619126967	0.904	0.65	4.59012332243931e-45	8.23605827745285e-41
ZF	CTH	0.621325413924941	0.909	0.645	1.79220764243882e-44	3.21575817282797e-40
ZF	PHF10	0.603067316501932	0.994	0.918	3.55282856433758e-44	6.37484029299091e-40
ZF	NR4A3	0.592497437715759	0.93	0.743	2.36773125193153e-42	4.24842018534074e-38
ZF	SHH	0.494648690169903	0.553	0.258	4.93443699115846e-41	8.85386029323563e-37
ZF	FAM166B	0.551142523715122	0.998	0.951	7.03762225436266e-41	1.26276056110029e-36
ZF	SCARB1	0.556812314037597	1	0.968	2.30962540057176e-35	4.1441608562459e-31
ZF	ZBTB21	0.514386967443781	0.809	0.566	1.91030614924757e-34	3.42766232359492e-30
ZF	NDEL1	0.51577356459133	0.97	0.844	3.36215974336224e-34	6.03272322751487e-30
ZF	KCNK3	0.50502544415095	0.983	0.848	5.62718702740379e-33	1.00968616832706e-28
ZF	CASP9	0.547148988968133	0.86	0.661	8.04538180264322e-33	1.44358285684827e-28
ZF	NPTX1	0.335506024504786	0.338	0.117	4.12596398693922e-32	7.40321718176505e-28
ZF	CREM	0.476983081316053	0.985	0.887	4.27781048176751e-31	7.67567534743545e-27
ZF	GEM	0.498423210774547	0.658	0.417	6.68764865097232e-31	1.19996479744396e-26
ZF	LDLR	0.460689157360186	0.932	0.688	6.69934214504085e-30	1.20206296108468e-25
ZF	ENTPD7	0.475548449971748	0.649	0.402	9.50389970545895e-30	1.7052847241505e-25
ZF	VEGFA	0.465716262516128	0.891	0.736	4.99819993868054e-29	8.96827014997449e-25
ZF	PON1	0.473311261644715	0.394	0.173	1.21106826179665e-28	2.17301978214173e-24
ZF	NR4A2	0.411690716338171	0.964	0.828	2.50699235045214e-28	4.49829637441628e-24
ZF	ERN1	0.456355188559426	0.985	0.903	3.34771413007204e-28	6.00680346358826e-24
ZF	HOXA5	0.473501955589991	0.911	0.723	3.79278417693284e-28	6.80539264867059e-24
ZF	GRAMD1B	0.479040825543503	0.991	0.895	4.26108237017884e-28	7.64566009681189e-24
ZF	DAZAP1	0.450140898636711	0.932	0.787	1.89792681496704e-27	3.40545008409537e-23
ZF	DLK1	0.33446165968776	0.998	0.94	6.66144941011663e-27	1.19526386765723e-22
ZF	PRMT9	0.394733004059208	0.589	0.341	8.50088412200066e-27	1.52531363801058e-22
ZF	SGK1	0.411221071191229	0.994	0.919	9.80926176072508e-27	1.7600758377269e-22
ZF	CHCHD2	0.420622291874375	1	0.975	1.22778476764769e-25	2.20301420859025e-21
ZF	ARRDC3	0.37886486204017	0.991	0.938	2.22568517977427e-24	3.99354691806897e-20
ZF	GOT1	0.428635079930943	0.775	0.568	3.55302828871824e-24	6.37519865844714e-20
ZF	SLC6A9	0.424335898786107	0.792	0.57	6.5794623735836e-24	1.18055293369211e-19
ZF	AMDHD1	0.389653671360281	0.787	0.549	8.82441399967548e-24	1.58336460396177e-19
ZF	RANBP2	0.418043603257349	0.926	0.812	2.01314115495394e-23	3.61217917433385e-19
ZF	STK19	0.398334091289913	0.883	0.706	2.33115777975023e-23	4.18279640420584e-19
ZF	ALAS1	0.403286434776198	0.881	0.676	3.34860625543661e-23	6.0084042041299e-19
ZF	RASAL1	0.378615378838457	0.542	0.321	2.58921875649579e-22	4.6458352147804e-18
ZF	DEPP1	0.368554797701634	0.738	0.518	2.81470228317967e-22	5.05042030670928e-18
ZF	ZNF141	0.413166510776867	0.785	0.603	3.73361429354668e-22	6.6992241269108e-18
ZF	CD55	0.405331720275145	0.992	0.922	3.90780184737162e-22	7.01176885473889e-18
ZF	CCL2	0.306542225525077	0.651	0.395	6.84870136356617e-22	1.22886248566468e-17
ZF	BTG2	0.36356712243066	0.972	0.861	2.09410690112388e-21	3.75745601268657e-17
[truncated: 636 more rows]

## Sheet: Supplementary Data 7
GM1_ZG	GM2_ZF1	GM3_ZF2	GM4_ZR	GM5_ECM	GM6_Translation	GM7_Mitosis	GM8_Hypoxia
[truncated: 46 more rows]

[truncated: 14 more sheets: Supplementary Data 8, Supplementary Data 9, Supplementary Data 10, Supplementary Data 11, Supplementary Data 12, Supplementary Data 13, Supplementary Data 14, Supplementary Data 15, Supplementary Data 16, Supplementary Data 17, Supplementary Data 18, Supplementary Data 19, Supplementary Data 20, Supplementary Data 21]
